# Supplementary material for: Multi-omics comprehensive analyses of programmed cell death patterns to regulate the immune characteristics of head and neck squamous cell carcinoma
Source: Transl Oncol. 2024 Jan 18;41:101862. doi: 10.1016/j.tranon.2023.101862 (PMC10825548; doi:10.1016/j.tranon.2023.101862)
Supplement: Supplementary file 20 — Supplementary Table 3. The prognostic genes in TCGA HNSCC dataset with P < 0.05 and HR >1 by the Cox analysis. [file mmc20.xlsx]

## Sheet: 1
Intrinsic apoptosis	Extrinsic apoptosis	MPT	Necroptosis	Ferrotosis	Pyroptosis	Parthanatos	Entotic cell death	NETotic cell death	Lysosome-dependent cell death	Autophagy-dependent cell death	Mitophagy	Immunogenic cell death	Cuproptosis
NOC2L	PARK7	TNF	CFLAR	LPCAT3	AIM2	MCL1	MTOR	PRKCZ	FUCA1	CPTP	MFN2	ENTPD1	FDX1
TP73	TNFRSF1B	SLC25A4	BIRC3	ATG7	DHX9	PARP1	KIF2C	PIK3CD	LAPTM5	PARK7	VPS13D	NT5E	LIAS
PARK7	IFI6	NDUFS4	FAS	SAT2	NLRC4	TOMM20	PIKFYVE	PADI2	PPT1	MTOR	PINK1	CALR	LIPT1
ENO1	EYA3	CYCS	YBX3	CP	CHMP3	CAST	RHOA	PADI4	ATP6V0B	MFN2	TOMM20	HMGB1	DLD
TNFRSF1B	FAF1	DNM1L	SIRT2	CTH	IL1A	SQSTM1	TNFSF10	CDC42	DNASE2B	VPS13D	RPS27A	HSP90AA1	DLAT
CASP9	BCL10	TP53	CYLD	CYBB	IL1B	RIPK1	CXCL8	F3	BCL10	ATP13A2	HTRA2	ATG5	PDHA1
EPHA2	GCLM	IL6	DNM1L	AKR1C1	CASP8	RNF146	CTNNA1	PTPN22	SORT1	PINK1	ATG4B	BAX	MTF1
RNF186	SORT1	SDHB	AURKA	AKR1C2	CHMP2B	ESR1	DIAPH1	S100A11	AP4B1	EIF4G3	MFN1	CASP8	GLS
PINK1	HIPK1	BAX	RNF31	DPP4	TP63	NAMPT	EZR	S100A9	VPS45	SESN2	LRBA	PDIA3	CDKN2A
KDM1A	NGF	TNFSF10	TRPM7	ACSL1	CASP6	DCAF10	PTK2	S100A8	CTSS	ZC3H12A	SLC25A4	EIF2AK3
E2F2	MCL1	AIFM1	PYGL	ACSL3	IRF2	OTUD1	CTTN	KCNN3	CTSK	RRAGC	ATG12	PIK3CA
RPL11	MLLT11	IL1B	CHMP4B	ACSL4	CASP3	MAPK8	MTUS2	FCGR2A	GBA	ZMPSTE24	VDAC1	CXCR3
SFN	IL6R	BCL2	CAV1	FDFT1	GZMA	PTEN	FOXO1	FCGR3A	VAMP4	KDM4A	SQSTM1	IFNA1
IFI6	ARHGEF2	VDAC1	PPIF	ACSL6	NAIP	DDB1	GZMB	SELL	CTSE	ATP6V0B	CSNK2B	IFNB1
LCK	LMNA	CASP3	BIRC2	SLC39A14	IRF1	FEN1	TP53	CHIT1	LAPTM4A	PLK3	ATG5	IL10
HDAC1	PEA15	FAS	ARHGEF2	SLC7A11	BAK1	DIABLO	ROCK1	NLRP3	LRP2	TMEM59	TOMM7	IL6
SFPQ	DEDD	IFNG	FASLG	ALOX15	TREM2	CUL4A	MCOLN1	IL1B	CXCR2	PRKAA2	MTERF3	TNF
TXNDC12	FASLG	CASP8	VPS4B	FTH1	CYCS	ESR2	LPAR2	PROC	SLC11A1	ATG4C	TOMM5	CASP1
HIPK1	PTPRC	IL10	RBCK1	FTL	CHMP7	GPX4	MAP1LC3A	FN1	AP1S3	LEPR	OPTN	IL1R1
MCL1	IL19	SLC25A3	TICAM1	GCH1	CHMP4C	AIFM1	AURKA	CXCR2	NEU4	USP33	ARFIP2	IL1B
MLLT11	G0S2	MFN2	RIPK3	NOX1	GSDMC	RAB33A	AR	MYD88	SUMF1	SH3GLB1	AMBRA1	NLRP3
S100A9	ATF3	AKT1	CHMP2A	COQ2	GSDMD	ADPRHL2	MKL1	CAMP	GLB1	SNX7	ATG13	P2RX7
S100A8	TGFB2	FASLG	TLR4	GCLC	NLRP6			P2RY14	USP4	GNAI3	PHB2	LY96
MUC1	AGT	PPIF	RIPK1	GCLM	APIP			TNFSF10	HYAL1	LAMTOR5	RNF41	MYD88
ARHGEF2	BIRC6	PTEN	PPM1B	GPX4	CASP4			CXCL8	HYAL2	DRAM2	USP30	TLR4
IFI16	HTRA2	ALB	SLC25A4	GSS	CASP5			CXCL1	RAB7A	PTPN22	UBC	CD4
MAEL	MAL	MAPK1	LY96	SLC40A1	CASP1			TLR2	LAMP3	SEC22B	ULK1	CD8A
IVNS1ABP	BCL2L11	BCL2L1	TLR3	HMGCR	IL18			IL9	IDUA	PRKAB2	PGAM5	CD8B
PTGS2	IL1A	MAPK8	FADD	HMOX1	HMGB1			F12	PSAPL1	MCL1	ATG14	FOXP3
PHLDA3	IL1B	DIABLO	MLKL	HSPB1	CHMP4A			SERPINB1	SCARB2	HAX1	VPS13C	IFNG
IKBKE	ACVR1	CASP9	CD14	IREB2	GZMB			RIPK1	MANBA	GBA	TSC2	IFNGR1
IL19	ITGA6	EGFR	SHARPIN	MAP1LC3C	MEFV			TNF	MFSD8	UBQLN4	CSNK2A2	IL17A
TP53BP2	ITGAV	RB1	IST1	SLC11A2	PYCARD			AGER	CTSO	LAMTOR2	MAP1LC3B	IL17RA
PARP1	ZSWIM2	PARP1	TNF	NOX4	NLRP1			PLA2G7	AGA	IFI16	SPATA33	PRF1
AKT3	CFLAR	TRAF2	TICAM2	PCBP1	TP53			IL17A	TRIM23	ATF6	TP53
RPS7	CASP10	MAPK14	PGAM5	PCBP2	GSDMB			MAP3K7	HEXB	ABL2	UBB
YWHAQ	CASP8	BID		CHMP5	GSDMA			TRAF3IP2	AP3B1	QSOX1	BECN1
CYP1B1	STRADB	SOD1		ACSL5	CHMP6			NOX3	ARSB	IL10	CDC37
MSH2	TMBIM1	CS		PHKG2	ELANE			IL6	AP3S1	RAB3GAP2	ATG4D
MSH6	SCG2	NFKB1		POR	DPP9			CDK6	ADRB2	EXOC8	UBA52
PPP3R1	SP100	MMP9		STEAP3	BAX			PIK3CG	GM2A	TOMM20	CERS1
HTRA2	ITM2C	IL1A		CISD1	NLRP9			IRF5	CLTB	GPR137B	TOMM40
EIF2AK3	BOK	ERBB2		PRNP	CHMP2A			CLEC5A	NEU1	MAP1LC3C	CSNK2A1
NCK2	RAF1	CCND1		BACH1	CHMP4B			PTK2B	PPT2	ATP6V1C2	MAP1LC3A
BCL2L11	ZDHHC3	SLC25A6		SAT1	ZBP1			GSDMD	HLA-DRA	FEZ2	SRC
SCN2A	GPX1	UCP1		SLC39A8	DFNA5			IL33	HLA-DOB	EPAS1	TOMM22
PDK1	HYAL2	CDKN2A		SLC1A5				SYK	SLC17A5	ATP6V1E2	FUNDC1
ATF2	GSK3B	CDKN1A		SLC3A2				ORM1	CD164	RPS27A	HUWE1
NFE2L2	FAIM	ALDH2		TF				C5	IGF2R	ATP6V1B1	OGT
PRKRA	SIAH2	JAK2		TFRC				DDIT4	RAMP3	HTRA2	SLC25A5
ZNF385B	IL12A	IL2		TP53				PTEN	GUSB	CHMP3	PARK2
DNAJC10	SKIL	C1QBP		TXNRD1				FAS	AP4M1	BCL2L11	FAM134B
CASP8	TNFSF10	NOS2		VDAC2				HABP2	AP1S1	RALB	C12orf5
CUL3	PAK2	SNCA		VDAC3				MDK	ATP6V0A4	TUBA3E	TAZ
ACKR3	FGFR3	HMOX1		CHMP6				NOX4	CTSB	TUBA3D	TOMM70A
STK25	HTT	FADD		NCOA4				VWF	ASAH1	RAB3GAP1
BOK	PF4	ANXA5		SLC38A1				HMGB1	ENTPD4	DAPL1
ITPR1	BMPR1B	TSPO		MAP1LC3B				CTSG	AP3M2	DYNC1I2
MLH1	IL2	LEP		MAP1LC3A				HIF1A	HGSNAT	FZD5
SHISA5	SFRP2	MAPK3		AIFM2				SERPINA1	ATP6V1H	RUFY4
QRICH1	FGB	APP		AKR1C3				AKT1	ATP6V0D2	PRKAG3
GPX1	FGA	NOS3		CBS				MMP2	LAPTM4B	ATG9A
PRKCD	FGG	IFNA1		FTMT				CSF3	CLTA	TUBA4A
FHIT	SH3RF1	GSK3B		ATG5				ITGA2B	CTSL	HTR2B
ARL6IP5	HMGB2	CAT						MPO	CTSV	ATG16L1
NCK1	TLR3	TLR2						ERN1	RAB14	SH3BP4
PIK3CB	TERT	HGF						PRKCA	ABCA2	BOK
TFDP2	GDNF	ATM						PRTN3	SRGN	ATG4B
PDCD10	FGF10	NFKBIA						ELANE	PSAP	ITPR1
SKIL	PIK3R1	SELE						LRG1	AP3M1	MTMR14
PARL	CSF2	DNAH8						SLC44A2	SFTPD	ATG7
TP63	IL4	FH						TGFB1	LIPA	DYNC1LI1
OPA1	CTNNA1							PLAUR	HPS1	FBXL2
MSX1	RIPK1	VIM						C5AR1	TIAL1	FYCO1
WFS1	TNF	IKBKB						MMP9	CTSD	WDR6
CASP6	HSPA1A	F3						PFKL	SMPD1	NPRL2
POU4F2	HSPA1B	HK2						ITGB2	TPP1	TLR9
FBXW7	DAXX	BAD						MIF	ACP2	CHMP2B
SFRP2	BAK1	CHUK						TLR7	CTSW	ARL13B
FNIP2	GCLC	GSR						TLR8	CTSF	ATG3
ING2	GFRAL	F2						CYBB	TCIRG1	ATP6V1A
CASP3	BMP5	CD44						NOX1	MYO7A	TMEM39A
ZNF622	PHIP	PRKCA						PADI4	CTSC	GSK3B
PIK3R1	CASP8AP2	CDKN3						PRKCB	TYR	SNX4
JMY	FOXO3	GSTM1						CECR1	USP5	PIK3R4
HINT1	EYA4	PLA2G2A							M6PR	PIK3CB
NME5	TNFAIP3	TH							SLC11A2	PIK3CA
CD74	GPER1	IL13							CD63	MFN1
TNF	INHBA	CYP3A4							GNS	USP13
BAG6	HGF	PRDX5							TSPAN8	LAMP3
HSPA1A	SERPINE1	F5							GNPTAB	PARL
BAK1	CAV1	BRCA2							ABCB9	EIF4G1
CDKN1A	ZC3HC1	PLA2G6							ATP6V0A2	HTT
TREM2	CASP2	APAF1							CLN5	TBC1D14
CD24	NOS3	TXN							LAMP1	UCHL1
VNN1	TNFRSF10B	IL2RB							CTSG	KDR
BCLAF1	TNFRSF10C	PTGS1							AP4S1	EXOC1
MAP3K5	TNFRSF10A	CYP2E1							NPC2	SNCA
IL20RA	FGFR1	MLH1							GALC	EIF4E
PERP	SFRP1	OGDH							LGMN	LAMTOR3
SOD2	SNAI2	PGR							AP4E1	CISD2
PARK2	RB1CC1	PCNA							HEXA	MFSD8
DFNA5	C8orf44-SGK3	CYP1A1							CTSH	SCOC
CYCS	SGK3	SLC6A3							AP3B2	FBXW7
PPIA	EYA1	XDH							AP3S2	CASP3
FIGNL1	IL7	BDNF							GNPTG	SLC25A4
STYXL1	STK3	NOS1							ATP6V0C	TRIML2
HSPB1	DEPTOR	AGTR1							NAGPA	TRIML1
YWHAG	JAK2	POMC							GGA2	DAP
EPO	IL33	P2RX7							CORO1A	PRKAA1
FIS1	DAPK1	ALOX5							ATP6V0D1	SNX18
CAV1	TGFBR1	SLC25A17							PLA2G15	SLC38A9
HIPK2	TRAF1	PRL							AP1G1	PLK2
CASP2	DAB2IP	PLA2G4A							GALNS	WDR41
CUL1	DBH	CYP2D6							CTNS	ATG10
PPP3CC	TRAF2	MAP3K14							USP6	ATG12
CCAR2	ZMYND11	HTT							CD68	IL4
TNFRSF10B	NRP1	HEBP2							SPACA3	VDAC1
NKX3-1	RET	NAT2							ATP6V0A1	ADRB2
CLU	UNC5B	ABCD1							NAGLU	IRGM
POLB	PTEN	AKR1B1							RAMP2	LARP1
PRKDC	FAS	HTR2A							TOM1L1	ATP6V0E1
SNAI2	BLOC1S2	CYP1A2							MPO	SQSTM1
NBN	ITPRIP	BCL10							CLTC	TUBB2A
YWHAZ	TCF7L2	LDLR							ARSG	TUBB2B
RRM2B	BAG3	CRYAB							GGA3	TRIM38
MYC	PIDD1	GPX1							GAA	ZKSCAN3
GSDMD	MADD	CYP2C19							SGSH	TRIM27
GRINA	SPI1	SUOX							NPC1	ATP6V1G2
JAK2	BAD	CYP2C9							AZU1	CSNK2B
CDKN2A	RELA	WWOX							AP3D1	EHMT2
TOPORS	PELI3	OPRM1							MCOLN1	RNF5
DNAJA1	PPP1CA	RUNX1							AP1M2	TREM2
CREB3	GSTP1	TXNRD1							ACP5	TFEB
MELK	FADD	F10							MAN2B1	HSP90AB1
UBQLN1	CTTN	ATG5							DNASE2	EEF1A1
HNRNPK	YAP1	DRD2							AP1M1	RRAGD
RNF183	PPP2R1B	CSN1S1							USE1	MAP3K7
TRIM32	TNFRSF1A	PTAFR							IFI30	UFL1
DAB2IP	LTBR	DYNLT1							ANKRD27	ATG5
ABL1	CD27	ABCD3							NAPSA	FOXO3
NACC2	BCL2L14	CAST							CTSA	SESN1
TRAF2	DDX47	CCL26							CTSZ	EPM2A
CUL2	COL2A1	TRPA1							KCNE2	TAB2
CXCL12	FAIM2	RECQL							KCNE1	KIF25
MAPK8	ACVR1B	RHD							CLTCL1	FOXK1
ERCC6	KRT18	CAPN10							HPS4	WIPI2
SGMS1	ERBB3	SLC6A2							AP1B1	TOMM7
RTKN2	RNF41								TOM1	NOD1
SIRT1	IFNG								GGA1	VPS37D
DDIT4	KITLG								NAGA	HSPB1
VDAC2	CRADD								ARSA	HGF
PPIF	IGF1								ACR	DYNC1I1
HELLS	P2RX7								STS	TECPR1
CASP7	RNF34								RAB9A	LAMTOR4
BNIP3	DIABLO								AP1S2	MET
HRAS	PARP2								CYLC1	CFTR
BRSK2	BCL2L2								GLA	LEP
INS	BMP4								LAMP2	EXOC4
RRP8	LGALS3								ATP6AP1	ATP6V0E2
USP47	SGPP1								IDS	ATG9B
APIP	MOAP1								CLN3	CDK5
CD44	IFI27								CASC5	RHEB
MAPK8IP1	SIVA1									PRKAG2
CREB3L1	AKT1									MTMR9
NDUFS3	THBS1									GATA4
PTPMT1	PDIA3									VPS37A
TMEM109	BCL2L10									ATP6V1B2
LGALS12	SMAD3									LZTS1
BAD	MAP2K5									CHMP7
SYVN1	FEM1B									BNIP3L
RAD9A	PML									ADRA1A
RPS3	BCL2A1									RB1CC1
DDIAS	CIB1									ATP6V1H
CASP4	PDPK1									CHMP4C
CUL5	TNFRSF12A									ATP6V0D2
ATM	STX4									RIPK2
USP28	PYCARD									TP53INP1
HYOU1	CYLD									MTERF3
TNFRSF1A	CX3CL1									MTDH
YBX3	TRADD									ATP6V1C1
DNM1L	NOL3									MAPK15
LRRK2	WWOX									NRBP2
TMEM117	GABARAP									HSF1
TMBIM6	TNFSF12									VPS28
ZNF385A	MAPK7									RRAGA
DDIT3	NF1									PLIN2
DYRK2	RFFL									ACER2
MDM2	PSME3									C9orf72
APAF1	BRCA1									DCAF12
ERP29	RPS6KB1									UBAP1
TRIAP1	TMC8									VCP
DYNLL1	PMAIP1									TOMM5
DIABLO	BCL2									UBQLN1
PDX1	MKNK2									DAPK1
BRCA2	CD70									SPTLC1
TPT1	ICAM1									TRIM14
POU4F1	PRDX2									SNX30
STK24	NDUFA13									ATP6V1G1
CUL4A	TGFB1									TRIM32
TFDP1	DEDD2									MVB12B
BCL2L2	GSK3A									LRSAM1
CIDEB	BAX									GOLGA2
RIPK3	BCL2L12									ENDOG
NFATC4	PPP2R1A									ABL1
GZMB	RBCK1									TSC1
HIF1A	SCRT2									GPSM1
SGPP1	BCL2L1									TUBB4B
SNW1	SRC									TUBB8
MOAP1	STK4									TUBAL3
BDKRB2	EYA2									OPTN
GSKIP	BID									VIM
BAG5	TIMP3									PIP4K2A
PPP1R13B	HMOX1									WAC
AKT1	SRPX									CCNY
AVEN	DDX3X									MAPK8
BMF	GATA1									CISD1
CHAC1	AR									SIRT1
ELL3	AGTR2									VPS26A
BCL2L10	NGFRAP1									PSAP
RPS27L	PAK7									TRIM8
DAPK2	KIAA0141									BAG3
UACA										BNIP3
PML										NLRP6
BCL2A1										TRIM21
AEN										TRIM68
TRAP1										HBB
CDIP1										TRIM6
RRN3										TRIM34
ERN2										TRIM5
NUPR1										TRIM22
ATP2A1										EIF4G2
MAPK3										PIK3C2A
PYCARD										TSG101
SIAH1										SVIP
CYLD										AMBRA1
HERPUD1										ATG13
NOL3										VPS37C
WWOX										BAD
YWHAE										GPR137
HIC1										ATG2A
ATP2A3										CAPN1
MYBBP1A										KAT5
C1QBP										SNX32
EIF5A										TPCN2
TP53										CTTN
RPL26										LAMTOR1
UBB										UVRAG
FLCN										SESN3
MAPK7										ATM
ATAD5										PAFAH1B2
STAT3										IL10RA
BECN1										HSPA8
BRCA1										FEZ1
NMT1										VPS26B
PDK2										GAPDH
DYNLL2										PEX5
ERN1										GABARAPL1
DDX5										DNM1L
SLC9A3R1										LRRK2
P4HB										PRKAG1
PTPN2										TUBA1B
PMAIP1										TUBA1A
BCL2										TUBA1C
STK11										ATG101
PIAS4										LACRT
CDKN2D										RNF41
TMEM161A										DDIT3
NDUFA13										PIP4K2C
PLEKHF1										TBK1
URI1										IFNG
AKT2										DCN
PLAUR										UBE2N
BCL3										DRAM1
BBC3										USP30
CARD8										VPS29
PPP1R15A										TPCN1
BAX										HSPB8
TRIB3										PRKAB1
BCL2L1										DYNLL1
PLAGL2										CAMKK2
E2F1										VPS37B
SRC										ATP6V0A2
SERINC3										UBC
YWHAB										ULK1
MMP9										PGAM5
SNAI1										TUBA3C
CEBPB										IFT88
PTPN1										HMGB1
SOD1										FOXO1
PTTG1IP										TRIM13
BID										RNASE1
PRODH										RNF31
MAPK1										CHMP4A
PPM1F										PRKD1
MIF										SCFD1
CHEK2										SNX6
YWHAH										ATG14
HMOX1										HIF1A
ATF4										ATP6V1D
EP300										SPTLC2
DDX3X										MOAP1
EDA2R										DYNC1H1
NONO										HSP90AA1
TAF9B										AKT1
NOX1										BMF
XIAP										NEDD4
AIFM1										VPS13C
MAGEA3										HERC1
BCAP31										DAPK2
TAF9										NPRL3
CRIP1										WDR24
GNB2L1										TSC2
ERO1L										MLST8
VIMP										ATP6V0C
SELK										MEFV
APOPT1										CLEC16A
FBXO18										ERCC4
										SMG1
										NUPR1
										MAPK3
										KAT8
										PYCARD
										VPS35
										NOD2
										MT3
										CSNK2A2
										DYNC1LI2
										ATP6V0D1
										GABARAPL2
										USP10
										MAP1LC3B
										SLC7A5
										PHF23
										GABARAP
										TP53
										UBB
										FLCN
										SREBF1
										SMCR8
										ULK2
										POLDIP2
										CRYBA1
										CDK5R1
										PIP4K2B
										ORMDL3
										STAT3
										ATP6V0A1
										BECN1
										NBR1
										GFAP
										MAPT
										OSBPL7
										CALCOCO2
										DYNLL2
										MTMR4
										TLK2
										ERN1
										WIPI1
										TRIM65
										EXOC7
										USP36
										RPTOR
										CHMP6
										FOXK2
										WDR45B
										CETN1
										MTCL1
										TUBB6
										ROCK1
										NPC1
										PIK3C3
										RNF152
										BCL2
										STK11
										DAPK3
										TICAM1
										PLIN3
										TUBB4A
										KEAP1
										ATG4D
										PRKACA
										RAB8A
										MVB12A
										UBA52
										CERS1
										PLEKHF1
										CAPNS1
										SIRT2
										SUPT5H
										GSK3A
										TOMM40
										RASIP1
										SNRNP70
										CHMP2A
										TRIB3
										CSNK2A1
										SNX5
										CHMP4B
										MAP1LC3A
										TP53INP2
										SOGA1
										SRC
										CTSA
										UBE2V1
										TUBB1
										EEF1A2
										PCNT
										ATP6V1E1
										TUBA8
										KLHL22
										MTMR3
										DEPDC5
										FBXO7
										TOM1
										HMOX1
										TOMM22
										EP300
										SREBF2
										TSPO
										DHRSX
										TAB3
										FUNDC1
										CDK16
										TBC1D25
										HDAC6
										PIM2
										WDR45
										RRAGB
										UBQLN2
										MTMR8
										MID2
										ATG4A
										SLC25A5
										LAMP2
										MTM1
										MAGEA3
										MAGEA6
										IKBKG
										RAB39B
										TUBB3
										SOGA3
										PIK3R2
										CLN3
										TOMM70A
										PARK2
										WASH1
										C10orf10
										C18orf8
										TMEM173
										C12orf5
										KIAA0226
