# Supplementary material for: Multi-omics comprehensive analyses of programmed cell death patterns to regulate the immune characteristics of head and neck squamous cell carcinoma
Source: Transl Oncol. 2024 Jan 18;41:101862. doi: 10.1016/j.tranon.2023.101862 (PMC10825548; doi:10.1016/j.tranon.2023.101862)
Supplement: Supplementary file 21 — Supplementary Table 4. The list of 134 PCD-related genes for the induce-tumorigenesis cell-death model. [file mmc21.xlsx]

## Sheet: Sheet1
id	HR	HR.95L	HR.95H	pvalue
RTL1	1.00102	1.00063	1.0014	2.03e-07
SC5D	1.00013	1.00008	1.00018	2.39e-07
MTHFD2	1.00013	1.00008	1.00018	3.83e-07
DMRTB1	1.01394	1.0085	1.01941	4.53e-07
GNG10	1.00129	1.00078	1.00179	6.7e-07
HPRT1	1.00026	1.00015	1.00037	2.34e-06
ST13	1.00006	1.00004	1.00009	2.6e-06
EFNB2	1.00007	1.00004	1.00011	3.16e-06
NUBPL	1.0008	1.00046	1.00115	3.67e-06
C15orf57	1.00215	1.00122	1.00307	5.12e-06
CAMK2N1	1.00019	1.00011	1.00027	6.17e-06
HOXA1	1.0017	1.00096	1.00243	6.78e-06
MORF4L2	1.00007	1.00004	1.00011	7.19e-06
CORO2B	1.00159	1.00089	1.00229	8.56e-06
TOMM34	1.00028	1.00015	1.0004	1e-05
NMD3	1.00018	1.0001	1.00026	1.05e-05
MTHFS	1.00326	1.0018	1.00472	1.2e-05
P4HA1	1.0001	1.00005	1.00014	1.23e-05
SEC11A	1.00017	1.00009	1.00025	1.3e-05
POLR2C	1.00022	1.00012	1.00032	2.1e-05
STC2	1.0001	1.00005	1.00014	2.16e-05
MRPL10	1.00044	1.00023	1.00065	3.26e-05
PGK1	1.00001	1.00001	1.00002	3.55e-05
NR0B1	1.00041	1.00021	1.0006	4.38e-05
FXR1	1.00006	1.00003	1.00009	4.99e-05
STC1	1.00006	1.00003	1.00008	5.03e-05
MAGEB3	1.03475	1.01777	1.05201	5.2e-05
C2orf70	1.00705	1.00362	1.01049	5.34e-05
SSB	1.00013	1.00007	1.00019	5.98e-05
TRPA1	1.00108	1.00055	1.00161	6.27e-05
SNX14	1.00043	1.00022	1.00065	6.35e-05
TCEAL8	1.00034	1.00017	1.0005	6.9e-05
TMED4	1.00019	1.0001	1.00029	7.1e-05
CYB5B	1.00013	1.00006	1.00019	8.28e-05
PSMC1	1.00051	1.00025	1.00076	8.85e-05
TMCO1	1.00008	1.00004	1.00013	9.06e-05
PSMD7	1.00014	1.00007	1.00021	9.2e-05
PCMT1	1.00019	1.00009	1.00029	9.27e-05
NKX2-8	1.00198	1.00099	1.00298	9.7e-05
RNF121	1.00023	1.00011	1.00034	9.75e-05
FGB	1.00159	1.00079	1.00239	0.000104365
LASP1	1.00005	1.00003	1.00008	0.000107162
CYP19A1	1.00607	1.00299	1.00916	0.000108527
CFAP20	1.00038	1.00019	1.00057	0.000117156
AIG1	1.00014	1.00007	1.00021	0.00012479
PCGF2	1.00029	1.00014	1.00044	0.000129708
MAP7D3	1.00054	1.00026	1.00082	0.000130624
CDH6	1.00047	1.00023	1.00072	0.000131766
CDK8	1.00081	1.00039	1.00122	0.000134682
RRAS2	1.0002	1.00009	1.0003	0.000145349
C16orf87	1.00101	1.00049	1.00153	0.000145913
KLHL1	1.03348	1.016	1.05126	0.000154021
CHGB	1.00001	1	1.00001	0.000155204
AIMP2	1.00035	1.00017	1.00054	0.000156001
PCTP	1.00057	1.00027	1.00087	0.000158674
GPR50	1.00028	1.00013	1.00042	0.000172883
KIAA1279	1.00057	1.00027	1.00086	0.000186269
SLC2A3	1.00006	1.00003	1.00009	0.000187829
HSPC047	1.06518	1.03046	1.10107	0.000187936
FZD3	1.00064	1.0003	1.00097	0.000190977
HOXA11	1.00146	1.00069	1.00223	0.000202365
PCDH9	1.00068	1.00032	1.00104	0.000211235
PDGFA	1.0002	1.00009	1.0003	0.000211778
TOR1A	1.00034	1.00016	1.00051	0.000222352
PTH2	1.04132	1.01911	1.06402	0.000232353
TXNDC9	1.00024	1.00011	1.00036	0.000233354
PPID	1.00055	1.00026	1.00085	0.000234851
YIPF6	1.00029	1.00013	1.00044	0.000244438
MAP2K1	1.00019	1.00009	1.00028	0.000249769
C1GALT1	1.00028	1.00013	1.00043	0.000275926
NDFIP1	1.00017	1.00008	1.00026	0.000282188
SYT1	1.00051	1.00023	1.00079	0.000309932
TEX19	1.01659	1.00754	1.02573	0.000312066
INSIG2	1.00041	1.00019	1.00064	0.000314274
TAF7	1.00013	1.00006	1.00021	0.000314651
CCDC43	1.00063	1.00029	1.00098	0.000319325
UPK2	1.00307	1.0014	1.00475	0.000322776
CALCA	1.00164	1.00074	1.00253	0.000333807
PRPS1	1.00021	1.0001	1.00032	0.000334525
SDCBP	1.0001	1.00004	1.00015	0.000335532
FTH1	1.00001	1.00001	1.00002	0.000338005
DNASE1L1	1.0003	1.00014	1.00047	0.000349678
RNF6	1.00025	1.00011	1.00038	0.00034973
SRP54	1.00019	1.00009	1.00029	0.000356208
PEX11A	1.00149	1.00067	1.00231	0.000362709
CCBE1	1.00057	1.00026	1.00088	0.000377365
SELT	1.00008	1.00003	1.00012	0.000403923
ZCRB1	1.00037	1.00016	1.00058	0.000432192
ZP3	1.00025	1.00011	1.00038	0.00043324
TCEAL4	1.00014	1.00006	1.00022	0.000435505
METTL5	1.00032	1.00014	1.0005	0.000440047
CSNK2A2	1.00014	1.00006	1.00022	0.000453492
ATAD1	1.00032	1.00014	1.0005	0.000454086
TAX1BP1	1.0001	1.00004	1.00015	0.000455327
FHL2	1.00006	1.00003	1.00009	0.000462042
CDY1	334.722	12.8645	8709.17	0.00047175
USP10	1.00016	1.00007	1.00025	0.000473028
SEC62	1.00007	1.00003	1.00011	0.00047396
KLHL7	1.00037	1.00016	1.00057	0.000490643
ALG5	1.00038	1.00017	1.0006	0.000492322
RALB	1.00006	1.00003	1.0001	0.000511795
PSMA6	1.00015	1.00006	1.00023	0.00051696
ADA	1.00015	1.00006	1.00023	0.000544605
HIBADH	1.0003	1.00013	1.00047	0.000551917
DDC	1.00056	1.00024	1.00088	0.000552344
ANO1	1.00001	1	1.00001	0.000559699
PON1	1.01824	1.00784	1.02874	0.000560843
HK1	1.00003	1.00001	1.00005	0.00056453
RPL10L	1.00201	1.00087	1.00316	0.00057809
ANXA5	1.00003	1.00001	1.00005	0.000581073
PLS3	1.00005	1.00002	1.00008	0.000586582
COMMD10	1.00058	1.00025	1.00091	0.000632825
ADPRHL1	1.00052	1.00022	1.00083	0.000635236
PLAU	1.00001	1.00001	1.00002	0.000640942
NAT10	1.00008	1.00004	1.00013	0.000651123
PARN	1.00028	1.00012	1.00044	0.000681047
APP	1.00001	1	1.00001	0.000689741
DCBLD2	1.00006	1.00002	1.00009	0.00070031
COPB1	1.00008	1.00003	1.00013	0.000703106
SDPR	1.00014	1.00006	1.00021	0.000718152
YWHAG	1.00003	1.00001	1.00005	0.000720779
RASGRF1	1.00177	1.00074	1.00279	0.000727543
PGRMC1	1.0001	1.00004	1.00016	0.000729543
MMADHC	1.00012	1.00005	1.00019	0.000738851
HBQ1	1.00212	1.00089	1.00336	0.000742711
KRTAP20-2	1.16169	1.06479	1.26741	0.000744588
TNFRSF12A	1.00005	1.00002	1.00008	0.000753922
RBM18	1.00035	1.00014	1.00055	0.000765545
PLOD2	1.00005	1.00002	1.00008	0.000770633
VAT1L	1.0016	1.00067	1.00254	0.000785334
SPINK4	1.02229	1.00917	1.03558	0.00082124
PSMD10	1.00024	1.0001	1.00038	0.00082243
NKX6-2	1.04179	1.01704	1.06715	0.000846595
CCNDBP1	1.00029	1.00012	1.00046	0.000848107
TLL2	1.00076	1.00031	1.00121	0.000889765
VBP1	1.00022	1.00009	1.00034	0.000896261
MORF4L1	1.00006	1.00003	1.0001	0.000900969
SPESP1	1.00102	1.00042	1.00163	0.000900981
WNT7A	1.00028	1.00011	1.00044	0.000920201
MKRN3	1.0017	1.00069	1.0027	0.000937647
DDX19A	1.00036	1.00015	1.00057	0.000938505
ZDHHC4	1.00023	1.00009	1.00036	0.000950283
LCLAT1	1.00031	1.00012	1.00049	0.000981267
EIF5A2	1.00034	1.00014	1.00055	0.000983362
PAPPA2	1.00097	1.00039	1.00155	0.000991433
NUDT7	1.00377	1.00152	1.00602	0.00099312
ANAPC10	1.00134	1.00054	1.00213	0.000993604
IL1RAP	1.00007	1.00003	1.00011	0.00100936
UFM1	1.00017	1.00007	1.00028	0.00101405
FADD	1.00011	1.00004	1.00017	0.00102557
SFTPB	1.00049	1.0002	1.00079	0.00105788
SNX6	1.00011	1.00004	1.00017	0.00106973
COX7A2L	1.00016	1.00006	1.00025	0.00110056
CHD1L	1.00031	1.00012	1.0005	0.00113756
GFY	1.00029	1.00012	1.00047	0.0011422
NFU1	1.00047	1.00019	1.00076	0.00114914
PSMD14	1.00012	1.00005	1.00019	0.00116287
CABS1	1.05091	1.01988	1.08288	0.00116362
TMEM144	1.00148	1.00059	1.00238	0.00116766
STAMBP	1.00026	1.0001	1.00042	0.00116908
ESD	1.00015	1.00006	1.00024	0.00118188
CXCL5	1.0001	1.00004	1.00016	0.00119213
FITM2	1.00089	1.00035	1.00143	0.00120997
C7orf25	1.01122	1.00437	1.01811	0.00130031
NUDT11	1.00046	1.00018	1.00075	0.00130032
HOXA10	1.00072	1.00028	1.00116	0.00130703
UNC50	1.00046	1.00018	1.00074	0.00131168
HNRNPC	1.00004	1.00001	1.00006	0.00133632
FGF9	1.00411	1.0016	1.00663	0.00133849
CWC22	1.00039	1.00015	1.00063	0.00134989
SET	1.00003	1.00001	1.00005	0.00135094
SERINC3	1.00006	1.00002	1.0001	0.00135936
L1CAM	1.00006	1.00002	1.0001	0.00136177
ASS1	1.00002	1.00001	1.00004	0.00137908
NOG	1.00046	1.00018	1.00074	0.00139756
PTDSS1	1.00006	1.00002	1.00009	0.00139883
SPCS3	1.0001	1.00004	1.00015	0.00140454
IPO5	1.00006	1.00002	1.00009	0.00140982
BOD1	1.00025	1.0001	1.0004	0.0014343
EIF3E	1.00003	1.00001	1.00005	0.00145956
C10orf35	1.00076	1.00029	1.00122	0.00148805
TIMP4	1.00411	1.00157	1.00667	0.00154243
NPM1	1.00002	1.00001	1.00003	0.00154392
ACADL	1.00052	1.0002	1.00084	0.00154493
ATF6	1.00019	1.00007	1.00031	0.00154748
RTN4R	1.00042	1.00016	1.00068	0.00157113
HNRNPH2	1.00013	1.00005	1.00021	0.00166006
KCNJ15	1.00011	1.00004	1.00018	0.00166393
SPANXA1	1.04336	1.01612	1.07132	0.00166408
DARS	1.00012	1.00005	1.0002	0.00166707
KCNG1	1.00043	1.00016	1.0007	0.00166838
PJA1	1.00024	1.00009	1.00039	0.00167739
SLC30A10	1.00235	1.00088	1.00383	0.00169776
OLFM4	1.00005	1.00002	1.00009	0.00178016
CCL1	1.01336	1.00495	1.02184	0.00180995
TM9SF2	1.00005	1.00002	1.00009	0.00184447
QPCT	1.00024	1.00009	1.00039	0.00185084
DDX18	1.00011	1.00004	1.00017	0.001882
SPG21	1.00018	1.00007	1.00029	0.00189162
SFTPA2	1.0004	1.00015	1.00065	0.00192049
DNAJA2	1.00015	1.00005	1.00024	0.0019258
BFAR	1.00021	1.00008	1.00035	0.00195364
RSL24D1	1.0001	1.00004	1.00017	0.00197237
ZFAND1	1.00023	1.00009	1.00038	0.00199223
TMED7-TICAM2	1.01176	1.00429	1.01929	0.00199263
ASNS	1.00009	1.00003	1.00015	0.00199382
ZNF134	1.00048	1.00017	1.00078	0.00202028
GPN3	1.00049	1.00018	1.00081	0.00202134
STARD3NL	1.00022	1.00008	1.00036	0.00202146
TWISTNB	1.00035	1.00013	1.00058	0.00203332
USP41	1.02047	1.00742	1.0337	0.00203805
LSM12	1.00109	1.0004	1.00178	0.00204098
DHCR7	1.00002	1.00001	1.00003	0.00204302
RELT	1.00026	1.0001	1.00043	0.00207057
ALX1	1.00055	1.0002	1.00089	0.0020779
SLC7A6OS	1.00174	1.00063	1.00286	0.00209323
GARS	1.00006	1.00002	1.00009	0.00212156
CGA	1.00165	1.0006	1.0027	0.00213547
STIP1	1.00003	1.00001	1.00005	0.00214699
CEBPZOS	1.00026	1.0001	1.00043	0.00215736
MDGA2	1.00381	1.00137	1.00625	0.00216321
WBP5	1.00012	1.00004	1.0002	0.00218883
NEU1	1.00015	1.00005	1.00024	0.00221345
DIABLO	1.00125	1.00045	1.00205	0.00221994
UTP14A	1.00028	1.0001	1.00046	0.00224324
ITGA5	1.00002	1.00001	1.00003	0.00224739
OAF	1.00012	1.00004	1.00019	0.00225609
ITFG1	1.0002	1.00007	1.00032	0.00228574
NOB1	1.00017	1.00006	1.00027	0.00230598
VPS35	1.00008	1.00003	1.00014	0.0023065
PHF5A	1.00018	1.00006	1.0003	0.0023273
OXCT2	1.00286	1.00102	1.0047	0.00233034
PSMD11	1.00007	1.00003	1.00012	0.0023464
PPIL4	1.00053	1.00019	1.00087	0.00237989
GNPDA1	1.0003	1.00011	1.0005	0.0023948
KDELC1	1.00067	1.00024	1.0011	0.00239601
RSPRY1	1.00034	1.00012	1.00056	0.00241387
AMZ2	1.00021	1.00008	1.00035	0.00242501
DYNC1I1	1.00058	1.0002	1.00095	0.00243193
LRRTM4	1.01093	1.00385	1.01806	0.00243269
YIPF5	1.00021	1.00007	1.00035	0.0024394
CCNC	1.00013	1.00005	1.00022	0.00246325
AC069368.3	1.07442	1.02562	1.12553	0.00247053
CAV2	1.00004	1.00001	1.00007	0.00247596
CDC27	1.00019	1.00007	1.00031	0.00251246
OLA1	1.00007	1.00002	1.00011	0.00251794
DNAH14	1.00109	1.00038	1.00179	0.00252682
TBC1D2	1.00006	1.00002	1.0001	0.00253012
SNRNP27	1.0006	1.00021	1.00099	0.00256468
THBS1	1.00001	1	1.00001	0.00257038
TMEM261	1.00016	1.00006	1.00027	0.00260065
DDX10	1.00023	1.00008	1.00038	0.00266989
EMC7	1.00022	1.00008	1.00036	0.0027014
RRN3	1.00032	1.00011	1.00053	0.00270979
TMEM106B	1.00011	1.00004	1.00019	0.0027274
PRAMEF6	1.01177	1.00405	1.01955	0.00275762
NUPL2	1.00051	1.00018	1.00085	0.00277785
POLR1D	1.00007	1.00002	1.00011	0.00285148
TMLHE	1.00114	1.00039	1.00189	0.00289295
PCK1	1.00052	1.00018	1.00086	0.0028931
ABL2	1.00012	1.00004	1.00019	0.00292465
PPME1	1.00006	1.00002	1.0001	0.00293413
RAB5C	1.00018	1.00006	1.00029	0.00295468
PTPLAD1	1.00011	1.00004	1.00018	0.00296164
EIF3J	1.00015	1.00005	1.00025	0.00296192
FGF14	1.00121	1.00041	1.002	0.00296873
DNAJB4	1.00023	1.00008	1.00037	0.00298581
C1QL1	1.00063	1.00021	1.00104	0.00301521
SLC25A17	1.00035	1.00012	1.00057	0.0030165
TMEM55A	1.00075	1.00026	1.00125	0.00303157
PSEN2	1.00046	1.00016	1.00077	0.00312689
PIGF	1.00094	1.00032	1.00157	0.00312931
SFTPA1	1.00048	1.00016	1.00081	0.00313146
SEMA3A	1.00021	1.00007	1.00035	0.00314302
ZMAT2	1.00013	1.00004	1.00021	0.00315321
SUPT3H	1.00087	1.00029	1.00144	0.00321533
GAST	1.00056	1.00019	1.00094	0.00323741
PSMD2	1.00002	1.00001	1.00003	0.00326723
LRRC9	1.0094	1.00313	1.01572	0.00326864
TCEAL1	1.00081	1.00027	1.00135	0.00327519
WDR54	1.00019	1.00006	1.00032	0.00329001
DSCAM	1.00116	1.00039	1.00194	0.0033178
TBCK	1.00051	1.00017	1.00085	0.00333166
RP11-216L13.17	1.06552	1.02131	1.11164	0.00333493
PRR11	1.00019	1.00006	1.00032	0.00333829
PNO1	1.00024	1.00008	1.00039	0.00337063
ZP1	1.00869	1.00287	1.01455	0.00338785
CCZ1B	1.00095	1.00031	1.00158	0.00342716
WBSCR28	1.00644	1.00212	1.01078	0.00347122
CT45A5	1.02605	1.0085	1.04391	0.00347779
KNSTRN	1.00034	1.00011	1.00057	0.00352479
PDIA6	1.00004	1.00001	1.00006	0.00352527
RMDN3	1.00029	1.00009	1.00048	0.00356861
SYT6	1.00333	1.00109	1.00558	0.003575
TRMT12	1.00047	1.00015	1.00078	0.00359999
CCDC126	1.00084	1.00028	1.00141	0.00361199
PGM3	1.00015	1.00005	1.00025	0.00366397
CPVL	1.00022	1.00007	1.00037	0.00369955
HPSE2	1.00362	1.00117	1.00607	0.00372763
SMS	1.00005	1.00002	1.00009	0.00376767
ETFA	1.00013	1.00004	1.00021	0.00381159
MYH11	1.00003	1.00001	1.00004	0.00381455
LAPTM4A	1.00004	1.00001	1.00006	0.00385178
CIRH1A	1.00014	1.00004	1.00023	0.0039155
NUDCD1	1.00023	1.00007	1.00039	0.00391566
MAPK9	1.00038	1.00012	1.00063	0.00392483
TBL2	1.0002	1.00006	1.00033	0.00396041
VPS26A	1.00016	1.00005	1.00026	0.00399037
NIP7	1.00016	1.00005	1.00027	0.00402913
ATG5	1.00022	1.00007	1.00037	0.00405785
OSGIN2	1.00041	1.00013	1.0007	0.00406531
RHOXF2	1.12366	1.03774	1.21668	0.00406708
IMMP2L	1.00114	1.00036	1.00192	0.00406919
RP11-196G11.1	1.02507	1.0079	1.04254	0.00407431
CXorf56	1.00041	1.00013	1.00069	0.00409804
HAUS6	1.0001	1.00003	1.00016	0.00411374
RRAGA	1.00006	1.00002	1.0001	0.00411824
AGPS	1.0001	1.00003	1.00017	0.00412399
C1orf43	1.00006	1.00002	1.00011	0.00412782
TOMM20	1.00004	1.00001	1.00007	0.00413548
UCHL1	1.00004	1.00001	1.00007	0.00417091
PPP6R3	1.00007	1.00002	1.00012	0.00417487
ZDHHC9	1.0001	1.00003	1.00017	0.0041749
AIMP1	1.00021	1.00006	1.00035	0.00418493
G2E3	1.00034	1.00011	1.00058	0.00419101
TTC30A	1.00066	1.00021	1.00111	0.0042134
NPS	1.00012	1.00004	1.0002	0.00422199
CALCB	1.00646	1.00203	1.01092	0.00423889
HIST1H2BH	1.00181	1.00057	1.00306	0.00424694
PRDX3	1.0001	1.00003	1.00017	0.00425951
GALNT14	1.00019	1.00006	1.00031	0.00429332
CYCS	1.00004	1.00001	1.00008	0.00430659
PARK2	1.00171	1.00054	1.00289	0.00431563
CENPBD1	1.00171	1.00054	1.00289	0.0043166
SOX1	1.00193	1.0006	1.00326	0.00433688
HSPA5	1.00001	1	1.00002	0.00434398
TMEM14B	1.00015	1.00005	1.00025	0.00436459
IL1A	1.00003	1.00001	1.00006	0.00436503
MESDC2	1.00019	1.00006	1.00032	0.00437908
PFKM	1.00006	1.00002	1.00009	0.00437949
SCGN	1.0002	1.00006	1.00034	0.0044201
USP12	1.00032	1.0001	1.00054	0.00442176
MAGT1	1.00007	1.00002	1.00011	0.00442573
SLC6A15	1.00012	1.00004	1.00021	0.0044288
ALG11	1.00163	1.00051	1.00276	0.00444568
KCNH6	1.00025	1.00008	1.00043	0.00445325
TMEM185B	1.00018	1.00006	1.00031	0.00449653
PRAME	1.00011	1.00003	1.00018	0.00451061
CANX	1.00002	1.00001	1.00003	0.00454206
MSANTD4	1.00017	1.00005	1.00028	0.00456084
TCEB3CL2	3.46959	1.46845	8.19779	0.00457168
TSPAN5	1.00011	1.00003	1.00019	0.00457892
PEX5L	1.00388	1.0012	1.00658	0.00458636
PNMA1	1.00017	1.00005	1.00028	0.00458751
TMED2	1.00003	1.00001	1.00005	0.00458971
COPS2	1.00015	1.00005	1.00025	0.0046428
NALCN	1.00082	1.00025	1.00138	0.00464507
PHYH	1.00033	1.0001	1.00057	0.00477598
SLC4A1AP	1.00045	1.00014	1.00076	0.00487197
SLC15A4	1.00044	1.00013	1.00075	0.00493195
CBX3	1.00004	1.00001	1.00007	0.00493241
PTGR1	1.00002	1.00001	1.00004	0.00493281
SLC25A5	1.00002	1	1.00003	0.00493512
PRSS35	1.00453	1.00137	1.0077	0.00494193
TPM3	1.00002	1.00001	1.00003	0.00497723
CT45A10	1.00092	1.00028	1.00157	0.0049865
CALM2	1.00002	1.00001	1.00003	0.00504991
SLC12A1	1.00305	1.00092	1.0052	0.00507806
CNIH4	1.00019	1.00006	1.00032	0.00510562
AMZ1	1.00092	1.00028	1.00156	0.00511404
TMEM97	1.00019	1.00006	1.00033	0.00515149
MCEMP1	1.00174	1.00052	1.00297	0.00519266
AZIN1	1.00005	1.00002	1.00009	0.00519302
SUSD1	1.00073	1.00022	1.00124	0.00520329
UTP6	1.00026	1.00008	1.00043	0.0052581
CCL26	1.00016	1.00005	1.00027	0.00526859
SFXN1	1.00014	1.00004	1.00024	0.00527288
SLC39A11	1.00019	1.00006	1.00032	0.00529357
NDNL2	1.00041	1.00012	1.0007	0.00534192
NECAP1	1.00031	1.00009	1.00054	0.00534385
EIF2A	1.00008	1.00002	1.00014	0.00539059
NUPL1	1.00021	1.00006	1.00036	0.00539096
PIP5K1A	1.00015	1.00004	1.00025	0.00545802
RAB6A	1.00003	1.00001	1.00005	0.00546656
DPH6	1.00104	1.00031	1.00177	0.00547619
PFN2	1.00003	1.00001	1.00005	0.00548654
SDHC	1.00013	1.00004	1.00022	0.00549869
HADHB	1.00008	1.00002	1.00014	0.00550676
HSP90AA1	1.00001	1	1.00001	0.00552132
HSP90AB1	1.00001	1	1.00001	0.00564157
TMEM87B	1.00019	1.00006	1.00033	0.00566342
HEATR3	1.00041	1.00012	1.00071	0.00567415
AMIGO2	1.00007	1.00002	1.00013	0.00567921
NLRP2	1.00009	1.00003	1.00015	0.00567929
AURKA	1.00019	1.00005	1.00032	0.00568273
GANAB	1.00002	1.00001	1.00003	0.00570002
CHRNA2	1.00096	1.00028	1.00164	0.0057149
SMARCA1	1.00013	1.00004	1.00022	0.00574167
CIAPIN1	1.00014	1.00004	1.00024	0.00574367
HNRNPK	1.00003	1.00001	1.00005	0.00578008
SMNDC1	1.00034	1.0001	1.00059	0.0057845
FOXB1	1.00574	1.00166	1.00984	0.00579191
HOXB8	1.00159	1.00046	1.00272	0.00580162
PDCD10	1.00012	1.00004	1.00021	0.00583391
GDE1	1.00018	1.00005	1.00031	0.00590358
NETO2	1.00014	1.00004	1.00025	0.00590591
TMEM163	1.00066	1.00019	1.00112	0.00593606
MSANTD3	1.00021	1.00006	1.00036	0.00593816
TRIM32	1.00034	1.0001	1.00059	0.00595881
PXN	1.00003	1.00001	1.00005	0.00595984
GHRH	1.00033	1.0001	1.00057	0.00598392
GINM1	1.00022	1.00006	1.00038	0.00605162
CCDC169-SOHLH2	1.11808	1.03235	1.21094	0.0061066
EMC4	1.00014	1.00004	1.00023	0.00611443
OTOL1	1.04943	1.01379	1.08633	0.00620292
RHOXF2B	1.32006	1.08188	1.61068	0.00623385
LXN	1.00022	1.00006	1.00037	0.00626571
PDCL2	1.0048	1.00135	1.00825	0.00628239
RNF14	1.00027	1.00008	1.00046	0.0063106
RARA	1.00024	1.00007	1.00041	0.00634769
FBXO7	1.00016	1.00005	1.00028	0.00635782
OR5M11	1.0537	1.01484	1.09406	0.00637301
PIGP	1.00069	1.00019	1.00118	0.00639815
KIF1A	1.00023	1.00006	1.00039	0.00639964
DCDC2	1.00095	1.00027	1.00164	0.00640179
GPR56	1.00003	1.00001	1.00004	0.00640224
DCBLD1	1.00008	1.00002	1.00013	0.00643733
AXL	1.00005	1.00002	1.00009	0.00649164
DUSP3	1.0001	1.00003	1.00017	0.00650922
BRINP1	1.0019	1.00053	1.00328	0.00654975
VAMP7	1.00022	1.00006	1.00037	0.00658355
LHX1	1.00096	1.00027	1.00166	0.00662526
MAEL	1.00051	1.00014	1.00089	0.00664138
ITGA3	1.00001	1	1.00001	0.0066429
ADSL	1.00008	1.00002	1.00015	0.00664667
C16orf52	1.00079	1.00022	1.00136	0.00665952
FGG	1.00137	1.00038	1.00236	0.00668436
STK26	1.00026	1.00007	1.00044	0.00670783
GRPR	1.01003	1.00276	1.01736	0.0067711
C5orf15	1.00015	1.00004	1.00026	0.00678854
SFTPC	1.00036	1.0001	1.00063	0.00680851
TM4SF1	1.00001	1	1.00003	0.00682506
KIAA1191	1.00013	1.00004	1.00023	0.0068284
MRPS23	1.00014	1.00004	1.00024	0.00684688
MINPP1	1.00045	1.00012	1.00077	0.00689455
GTF2F2	1.00024	1.00006	1.00041	0.00690562
CHAC2	1.00094	1.00026	1.00162	0.00690703
SSX4B	1.38131	1.09269	1.74618	0.00690955
NUP37	1.00026	1.00007	1.00045	0.00694177
GPR123	1.00221	1.0006	1.00381	0.00695619
GOT2	1.00005	1.00001	1.00008	0.00701093
ABCB7	1.00061	1.00017	1.00105	0.007036
TMEM105	1.0017	1.00046	1.00293	0.00706508
TMEM136	1.00177	1.00048	1.00307	0.00708623
IFT20	1.00051	1.00014	1.00089	0.00710416
ANKRD40	1.00026	1.00007	1.00045	0.00711033
CHRNA5	1.00159	1.00043	1.00275	0.00712204
PLAA	1.00016	1.00004	1.00027	0.00713326
DSG2	1.00002	1.00001	1.00004	0.00714077
GPN1	1.00012	1.00003	1.00021	0.00714573
ARL8A	1.00021	1.00006	1.00036	0.00721603
MRPL45	1.00017	1.00005	1.0003	0.00722053
CEP112	1.00073	1.0002	1.00126	0.00726208
TINAGL1	1.00003	1.00001	1.00005	0.00727362
OSTC	1.00006	1.00002	1.0001	0.00728502
IGF2BP2	1.00005	1.00001	1.0001	0.00735049
KCNS2	1.00108	1.00029	1.00187	0.00735304
ARL6IP1	1.00005	1.00001	1.00009	0.00738727
AKAP12	1.0001	1.00003	1.00017	0.00742008
CCND1	1.00001	1	1.00001	0.00744949
KPNA2	1.00004	1.00001	1.00007	0.00746055
OGFOD1	1.00017	1.00004	1.00029	0.00748331
TMBIM6	1.00001	1	1.00003	0.00750925
TCFL5	1.00044	1.00012	1.00076	0.00753722
GNAT1	1.00799	1.00212	1.01389	0.00754718
KPNA3	1.00014	1.00004	1.00024	0.00757552
PITPNB	1.0001	1.00003	1.00017	0.00759232
UBE2A	1.00012	1.00003	1.0002	0.00764347
TCEAL3	1.00039	1.0001	1.00068	0.00765182
BTBD10	1.00021	1.00006	1.00036	0.00765402
MLX	1.00025	1.00007	1.00043	0.00765887
NFE2L1	1.00001	1	1.00002	0.00774956
EID1	1.00008	1.00002	1.00014	0.00776629
CCDC169	1.0033	1.00087	1.00574	0.00777045
ADAT1	1.00043	1.00011	1.00075	0.00782237
FAM216A	1.00086	1.00023	1.00149	0.0078433
GOLGA5	1.00018	1.00005	1.0003	0.00789849
ASCC1	1.00038	1.0001	1.00065	0.00796825
COL25A1	1.00489	1.00127	1.00852	0.00799372
EMR1	1.00061	1.00016	1.00106	0.00799384
PCBD1	1.00015	1.00004	1.00025	0.00801397
TRMT61B	1.00097	1.00025	1.00168	0.00803366
PIGS	1.00013	1.00003	1.00022	0.00810619
DCTD	1.00012	1.00003	1.00021	0.00811158
SLC16A3	1.00004	1.00001	1.00007	0.00811179
XPR1	1.00006	1.00002	1.0001	0.00813505
PCBP2	1.00005	1.00001	1.00009	0.00815701
KRTAP20-4	1.02366	1.00608	1.04156	0.0081573
C2orf76	1.0007	1.00018	1.00123	0.00823025
B4GALT3	1.00018	1.00005	1.00031	0.00825464
MCFD2	1.00009	1.00002	1.00016	0.00826334
SETD3	1.00016	1.00004	1.00028	0.00829034
CDC42EP3	1.00011	1.00003	1.00019	0.00831872
DDX52	1.00021	1.00005	1.00036	0.00831916
ZNF697	1.00059	1.00015	1.00104	0.00833918
FAH	1.0002	1.00005	1.00035	0.00836145
OTOGL	1.00407	1.00104	1.00711	0.00836927
AREG	1.00003	1.00001	1.00005	0.00837828
UBE2E3	1.00015	1.00004	1.00027	0.00840029
PRTN3	1.01543	1.00393	1.02706	0.00840305
KLK9	1.00008	1.00002	1.00014	0.00845422
NDUFB5	1.00006	1.00002	1.00011	0.00847139
PEX19	1.00024	1.00006	1.00042	0.00848436
TAC1	1.02631	1.00665	1.04636	0.00850593
RP11-290H9.2	2.01459	1.19565	3.39445	0.00850754
STK24	1.00006	1.00001	1.0001	0.00851138
MARVELD3	1.00037	1.00009	1.00065	0.00856307
F2RL1	1.00009	1.00002	1.00016	0.0085909
HAX1	1.00015	1.00004	1.00025	0.00864414
EZR	1.00001	1	1.00002	0.00870512
COQ10B	1.00026	1.00007	1.00046	0.00870848
TSEN15	1.00023	1.00006	1.00041	0.00871415
FKBP14	1.00017	1.00004	1.0003	0.00872595
ERCC6	1.00044	1.00011	1.00077	0.00879048
PNPLA4	1.00034	1.00009	1.0006	0.00882946
NEK6	1.00019	1.00005	1.00034	0.00883905
SRPX	1.0001	1.00003	1.00018	0.00886297
SF3B3	1.00005	1.00001	1.00008	0.00887316
C6orf211	1.0005	1.00013	1.00088	0.00893978
PPIL1	1.00013	1.00003	1.00023	0.00897464
C1GALT1C1	1.00046	1.00011	1.0008	0.00897843
SLC20A1	1.00007	1.00002	1.00013	0.00902699
SLC5A12	1.0011	1.00027	1.00193	0.00905049
SLC39A1	1.00007	1.00002	1.00012	0.00907174
KIAA1467	1.00029	1.00007	1.0005	0.00907476
MYEOV	1.00007	1.00002	1.00013	0.00908828
GRB14	1.00094	1.00023	1.00165	0.00917076
NOX3	1.02714	1.00664	1.04806	0.0092314
GNGT1	1.0016	1.0004	1.00281	0.00924011
RASL11A	1.00036	1.00009	1.00064	0.00925878
RPE	1.00028	1.00007	1.00049	0.00932389
MPLKIP	1.00026	1.00006	1.00046	0.00940149
IER3	1.00002	1.00001	1.00004	0.00940389
MTMR6	1.0003	1.00007	1.00054	0.00944321
MRPL33	1.00024	1.00006	1.00042	0.00946025
KARS	1.00005	1.00001	1.00008	0.00950185
VWA8	1.00029	1.00007	1.00052	0.00950554
SSR3	1.00004	1.00001	1.00006	0.0095064
TPP1	1.00005	1.00001	1.00008	0.00955395
ALB	1.00036	1.00009	1.00063	0.00958119
AKR1C4	1.00254	1.00062	1.00447	0.00960485
GHITM	1.00005	1.00001	1.00008	0.00962084
PPP1R18	1.00005	1.00001	1.00008	0.00965219
CCDC110	1.00556	1.00134	1.00979	0.00967199
MOBP	1.00313	1.00076	1.0055	0.00968336
RNF128	1.00011	1.00003	1.0002	0.00971
PDIA3	1.00002	1	1.00003	0.00973693
ANKRD18A	1.00226	1.00054	1.00397	0.00975737
IST1	1.00011	1.00003	1.00019	0.00980566
SPERT	1.0032	1.00077	1.00563	0.00983654
CT45A3	1.0542	1.01279	1.09731	0.00984282
DKK1	1.00007	1.00002	1.00012	0.00989495
NQO1	1.00002	1	1.00003	0.00991791
CHRNA9	1.00032	1.00008	1.00057	0.00997454
PAFAH1B2	1.00008	1.00002	1.00013	0.00998295
PTGES3	1.00003	1.00001	1.00006	0.00999344
OR51I1	1.02239	1.00531	1.03977	0.0100114
BZW2	1.00006	1.00001	1.00011	0.0100213
ZDHHC16	1.0003	1.00007	1.00052	0.0100255
GYLTL1B	1.00005	1.00001	1.00009	0.0100378
GALNT2	1.00003	1.00001	1.00006	0.0100478
DYNC2LI1	1.00079	1.00019	1.00139	0.0101071
KPNA4	1.00005	1.00001	1.00009	0.0101339
CAAP1	1.00049	1.00012	1.00086	0.0101366
MMGT1	1.0002	1.00005	1.00035	0.0101547
HS6ST3	1.00325	1.00077	1.00574	0.010194
LRRC52	1.06699	1.01542	1.12118	0.0103107
DGKG	1.0004	1.00009	1.00071	0.0104232
VDAC1	1.00004	1.00001	1.00007	0.0104413
TSPAN31	1.00026	1.00006	1.00045	0.0105477
SNAPC1	1.00019	1.00004	1.00034	0.0105643
DEFA3	1.01865	1.00432	1.03319	0.010588
SFRP5	1.00074	1.00017	1.00131	0.0106911
ECD	1.00041	1.00009	1.00072	0.0107121
VWA9	1.0003	1.00007	1.00053	0.0107483
ABHD13	1.00032	1.00007	1.00056	0.0107495
LIF	1.00015	1.00004	1.00027	0.0107562
JKAMP	1.0002	1.00005	1.00035	0.010772
AC006486.9	1.20325	1.0437	1.38718	0.010792
GDI1	1.00006	1.00001	1.0001	0.0108017
IWS1	1.00021	1.00005	1.00037	0.0108044
BAG2	1.00035	1.00008	1.00061	0.0108364
GEMIN2	1.00051	1.00012	1.0009	0.010878
CHCHD2	1.00001	1	1.00002	0.0109497
IFT57	1.00019	1.00004	1.00034	0.0109626
TMEM230	1.0001	1.00002	1.00018	0.0110128
ACAT1	1.00021	1.00005	1.00037	0.0111065
PSEN1	1.00011	1.00003	1.0002	0.011173
INSC	1.00365	1.00083	1.00647	0.0112051
ARSI	1.00007	1.00002	1.00013	0.0113278
TTC7B	1.00025	1.00006	1.00044	0.0114479
NGRN	1.0002	1.00004	1.00035	0.0115437
HSPD1	1.00002	1	1.00003	0.011569
ARHGAP19-SLIT1	1.04717	1.01036	1.08531	0.0115806
CERS2	1.00008	1.00002	1.00014	0.0115926
PRAMEF5	1.03617	1.00797	1.06517	0.0116207
UGGT1	1.00009	1.00002	1.00016	0.0116478
SUMO1	1.00009	1.00002	1.00017	0.0117075
SLC38A6	1.00075	1.00017	1.00133	0.011754
SLC41A1	1.00022	1.00005	1.00038	0.0117801
MNAT1	1.00029	1.00006	1.00051	0.0117807
DDX50	1.00032	1.00007	1.00057	0.0117907
SLMO2	1.00009	1.00002	1.00017	0.0118263
TTPAL	1.00011	1.00002	1.0002	0.0118772
PIGB	1.00122	1.00027	1.00217	0.0119994
CELF3	1.00313	1.00069	1.00557	0.0120292
IPO7	1.00004	1.00001	1.00008	0.0120438
MAG	1.00962	1.0021	1.0172	0.0120724
SPANXN3	1.0146	1.00317	1.02617	0.0121834
COX11	1.00044	1.0001	1.00079	0.0122671
CGB2	1.02083	1.00448	1.03746	0.012354
PTPRU	1.00009	1.00002	1.00017	0.0124551
RSL1D1	1.00005	1.00001	1.00009	0.0124865
CYTH3	1.00018	1.00004	1.00032	0.0124955
GTF2A2	1.00018	1.00004	1.00032	0.0125049
AHSG	1.00398	1.00086	1.00712	0.012505
CCT4	1.00003	1.00001	1.00005	0.012524
FAM169A	1.00111	1.00024	1.00198	0.0125366
PIP5K1B	1.00037	1.00008	1.00066	0.0125371
BCAR3	1.00008	1.00002	1.00014	0.0125498
TMEM194B	1.00025	1.00005	1.00044	0.0126331
SPAG11B	1.01843	1.0039	1.03316	0.0127196
MOAP1	1.00048	1.0001	1.00086	0.012784
MUM1L1	1.00092	1.0002	1.00165	0.0128026
TIMM23B	1.00151	1.00032	1.0027	0.0128083
FAM65A	1.00011	1.00002	1.00019	0.0128258
CDKN2AIPNL	1.00024	1.00005	1.00044	0.0128598
PAPOLA	1.00005	1.00001	1.0001	0.0128787
CLEC1A	1.0002	1.00004	1.00037	0.0128917
AGA	1.00028	1.00006	1.00049	0.0129317
2023-09-10	1.00008	1.00002	1.00015	0.0129425
AARS	1.00004	1.00001	1.00008	0.0130015
DKK3	1.00003	1.00001	1.00005	0.0130089
ASNSD1	1.00015	1.00003	1.00027	0.0130612
CTTN	1	1	1.00001	0.0130874
MRPL50	1.00032	1.00007	1.00058	0.0130939
KIF7	1.0005	1.0001	1.00089	0.0132106
TXNRD1	1.00001	1	1.00003	0.0132669
SAMD8	1.00019	1.00004	1.00034	0.0132899
BNIP3	1.00005	1.00001	1.00009	0.0133687
RFK	1.00034	1.00007	1.00061	0.0133911
MME	1.00002	1	1.00004	0.0134399
EGFR	1	1	1.00001	0.0134751
ASPH	1.00002	1	1.00004	0.013491
CMC2	1.00026	1.00005	1.00046	0.0135427
EPRS	1.00006	1.00001	1.00011	0.0135613
NCBP2	1.00008	1.00002	1.00014	0.0135961
ZDHHC7	1.00016	1.00003	1.00028	0.0136159
SHCBP1	1.00025	1.00005	1.00044	0.0136536
RTTN	1.00018	1.00004	1.00033	0.0136739
FUBP3	1.00017	1.00003	1.0003	0.013683
NIFK	1.00012	1.00002	1.00021	0.0136844
CMSS1	1.00017	1.00003	1.0003	0.0137581
KTN1	1.00002	1	1.00003	0.0137593
OR6C74	2.71105	1.22611	5.99438	0.0137594
TBCE	1.00031	1.00006	1.00056	0.0138257
UAP1	1.00012	1.00002	1.00021	0.0138621
NKRF	1.0005	1.0001	1.0009	0.0138791
MAGEF1	1.0001	1.00002	1.00017	0.0138928
NKAP	1.00044	1.00009	1.0008	0.0139422
MTX2	1.00019	1.00004	1.00034	0.0139609
ALG2	1.0002	1.00004	1.00035	0.0139615
CFDP1	1.00008	1.00002	1.00015	0.0140221
PSMC2	1.00006	1.00001	1.00011	0.0140243
TMEM236	1.00627	1.00126	1.01131	0.0140602
TSPAN19	1.00436	1.00088	1.00786	0.0140916
SERPINA5	1.0006	1.00012	1.00108	0.0141394
LAPTM4B	1.00003	1.00001	1.00005	0.014505
TTC9C	1.00064	1.00013	1.00115	0.014506
GNA12	1.00006	1.00001	1.00011	0.0145228
ANAPC15	1.00026	1.00005	1.00047	0.0145663
CGB1	1.28961	1.05155	1.58157	0.0145777
LONP2	1.00014	1.00003	1.00025	0.0146273
FAM132B	1.00092	1.00018	1.00167	0.0146749
EQTN	1.04454	1.00861	1.08175	0.0146828
TES	1.00006	1.00001	1.00011	0.014684
ERRFI1	1.00004	1.00001	1.00007	0.0147093
TRABD2A	1.00052	1.0001	1.00094	0.0147514
C8orf33	1.00014	1.00003	1.00026	0.0147692
APOA2	1.00173	1.00034	1.00313	0.0149226
TNPO1	1.00008	1.00002	1.00015	0.0150577
ZNF639	1.00014	1.00003	1.00025	0.0151394
COLGALT1	1.00004	1.00001	1.00008	0.0151729
YWHAB	1.00002	1	1.00004	0.0151951
BCAP31	1.00001	1	1.00002	0.0152015
UPRT	1.00087	1.00017	1.00157	0.0152153
AP2B1	1.00004	1.00001	1.00006	0.0152315
ASAH2B	1.00271	1.00052	1.0049	0.0152913
FUNDC2	1.00014	1.00003	1.00025	0.0152973
RFXAP	1.00179	1.00034	1.00325	0.0153045
GPR87	1.00008	1.00001	1.00014	0.0153196
SENP2	1.00011	1.00002	1.00021	0.0153518
TMEM9	1.00007	1.00001	1.00012	0.0154196
ITGB6	1.00002	1	1.00003	0.0155768
CCDC59	1.00033	1.00006	1.0006	0.0156036
C16orf58	1.00031	1.00006	1.00055	0.0156132
NPTN	1.00007	1.00001	1.00012	0.0157243
FAM47E	1.00792	1.00148	1.01439	0.0157864
SLC25A51	1.00035	1.00007	1.00063	0.0159102
BIVM	1.00071	1.00013	1.00129	0.0159286
SFT2D1	1.00023	1.00004	1.00041	0.0159441
C16orf72	1.00009	1.00002	1.00016	0.0160098
FAM69A	1.00033	1.00006	1.00061	0.0160273
EIF2AK1	1.00006	1.00001	1.00011	0.0161046
FUBP1	1.00013	1.00002	1.00023	0.0161913
B4GALNT1	1.0002	1.00004	1.00036	0.0162058
PCOLCE2	1.00037	1.00007	1.00067	0.0162333
PNPLA5	1.01046	1.00192	1.01908	0.0163222
BECN1	1.00022	1.00004	1.00041	0.0164156
PHKB	1.00014	1.00003	1.00026	0.0164401
RBM7	1.00041	1.00008	1.00075	0.0164615
TMEM170A	1.00062	1.00011	1.00113	0.0165065
NPTX1	1.00009	1.00002	1.00016	0.0165184
H2BFM	1.02248	1.00406	1.04123	0.0165262
SCG5	1.00044	1.00008	1.0008	0.0166093
PON3	1.00043	1.00008	1.00078	0.0166205
CSRP1	1.00004	1.00001	1.00007	0.016631
ACSL3	1.00009	1.00002	1.00017	0.0166456
MRPL30	1.00028	1.00005	1.00051	0.016682
FAM120AOS	1.00025	1.00004	1.00045	0.0167777
C1orf27	1.00039	1.00007	1.00072	0.0167927
ERP44	1.00008	1.00001	1.00014	0.0168177
TLR2	1.00009	1.00002	1.00017	0.0168401
INHBA	1.00001	1	1.00003	0.0168465
C4BPB	1.01604	1.00286	1.0294	0.016905
WDR41	1.00027	1.00005	1.00049	0.0169496
GUCA2A	1.09982	1.01719	1.18916	0.0169502
HSD17B12	1.00006	1.00001	1.0001	0.0169535
UBE2Q1	1.00015	1.00003	1.00027	0.016969
SUGT1	1.00013	1.00002	1.00024	0.0170359
MAP1LC3B	1.00011	1.00002	1.00021	0.0170639
GABRA3	1.00051	1.00009	1.00093	0.0171271
ANLN	1.00005	1.00001	1.00008	0.0171562
MRPS18B	1.00008	1.00001	1.00015	0.017217
ATIC	1.00009	1.00002	1.00016	0.0172399
LRRC59	1.00004	1.00001	1.00007	0.0172714
TDRD5	1.00044	1.00008	1.0008	0.0173014
ANP32A	1.00008	1.00001	1.00015	0.0174167
STK3	1.00021	1.00004	1.00038	0.017434
VDAC2	1.00007	1.00001	1.00013	0.0174858
ARF1	1.00002	1	1.00004	0.0175897
FIGN	1.00095	1.00017	1.00174	0.0176114
CFI	1.00015	1.00003	1.00027	0.0177299
PHLDA1	1.00002	1	1.00004	0.0179261
BMS1	1.00013	1.00002	1.00023	0.0179825
DEFB133	1.04519	1.00761	1.08418	0.0180009
LAMA3	1	1	1.00001	0.0181281
NOLC1	1.00005	1.00001	1.00009	0.0181442
DCUN1D1	1.00007	1.00001	1.00013	0.0181586
2023-09-07	1.00006	1.00001	1.00012	0.0181606
SCOC	1.00011	1.00002	1.00021	0.018173
DDOST	1.00004	1.00001	1.00008	0.0181736
LGALS1	1.00001	1	1.00001	0.0181888
PPIAL4D	1.22437	1.03503	1.44834	0.0181923
AASDHPPT	1.00004	1.00001	1.00007	0.0182077
OSTM1	1.00015	1.00003	1.00028	0.0182098
SRPX2	1.00018	1.00003	1.00033	0.0182404
SYT7	1.00009	1.00001	1.00016	0.0182817
CCT8	1.00005	1.00001	1.00009	0.0183986
SAR1A	1.00008	1.00001	1.00014	0.0183994
SLC25A43	1.00017	1.00003	1.00032	0.0184829
HMMR	1.00023	1.00004	1.00041	0.0185364
ALG3	1.00005	1.00001	1.0001	0.0186283
COL28A1	1.00048	1.00008	1.00088	0.0186494
BTC	1.0013	1.00022	1.00239	0.0186605
CT45A1	1.00093	1.00015	1.00171	0.018793
PAICS	1.00004	1.00001	1.00008	0.0187965
HBEGF	1.00004	1.00001	1.00007	0.0188074
FAM26D	1.07674	1.01229	1.14531	0.0188893
LMO3	1.00047	1.00008	1.00086	0.0189022
PRKRA	1.00016	1.00003	1.0003	0.018922
DRP2	1.0019	1.00031	1.0035	0.0190345
EYA1	1.00063	1.0001	1.00116	0.0190479
CTCFL	1.00022	1.00004	1.0004	0.0190768
GKN2	1.02753	1.00446	1.05114	0.0190857
NOMO2	1.00043	1.00007	1.00078	0.0191118
RSPO4	1.00058	1.00009	1.00106	0.0191221
PON2	1.00005	1.00001	1.00009	0.019209
DYNC1I2	1.00009	1.00001	1.00017	0.0193459
FAM86C1	1.00027	1.00004	1.0005	0.0193701
HEXB	1.0001	1.00002	1.00018	0.0194242
SLC35D2	1.00039	1.00006	1.00073	0.0194338
YIPF4	1.00023	1.00004	1.00042	0.0194708
KLHL38	1.00113	1.00018	1.00208	0.0195048
KLK4	1.00143	1.00023	1.00264	0.0195305
ACN9	1.00033	1.00005	1.00061	0.0195797
RDH11	1.00007	1.00001	1.00012	0.0196063
DCAF13	1.00011	1.00002	1.0002	0.0196102
MSC	1.00012	1.00002	1.00021	0.0196299
ACTL6A	1.00006	1.00001	1.00011	0.0196479
SQLE	1.00003	1	1.00005	0.0196734
ME1	1.00002	1	1.00004	0.0198021
RAB3GAP1	1.00013	1.00002	1.00023	0.019898
COG6	1.00037	1.00006	1.00069	0.0199156
PTPLA	1.00089	1.00014	1.00163	0.0199268
AP000275.65	1.0306	1.00477	1.05709	0.0199651
TAAR8	1.24701	1.03543	1.50181	0.0199664
SLC30A8	1.00114	1.00018	1.0021	0.0199686
TMEM215	1.01762	1.00276	1.03271	0.01999
TMEM159	1.00008	1.00001	1.00015	0.0200304
LRP11	1.00008	1.00001	1.00016	0.0201095
ABCF1	1.00004	1.00001	1.00008	0.0201253
COX20	1.00129	1.0002	1.00237	0.0201405
ELOVL6	1.00024	1.00004	1.00044	0.0201946
RPRML	1.00813	1.00126	1.01505	0.0202264
C2orf49	1.00054	1.00008	1.001	0.0202776
GYG1	1.00008	1.00001	1.00014	0.0203031
SHANK2	1.00007	1.00001	1.00013	0.0203309
ALDOC	1.00007	1.00001	1.00014	0.0203751
ACTR6	1.00037	1.00006	1.00069	0.0204046
PTCHD3	1.00936	1.00144	1.01733	0.0204272
TMEM92	1.00049	1.00008	1.0009	0.0204341
ADK	1.00009	1.00001	1.00016	0.020436
DNTTIP1	1.00024	1.00004	1.00044	0.0204514
TBX3	1.00023	1.00004	1.00043	0.0204912
RPN2	1.00001	1	1.00003	0.0205358
TGDS	1.00075	1.00011	1.00138	0.0205461
2023-09-15	1.00005	1.00001	1.00009	0.0206181
CCDC122	1.00188	1.00029	1.00347	0.0206395
PTX3	1.00026	1.00004	1.00048	0.0207372
NDUFA4	1.00004	1.00001	1.00008	0.0208023
POMP	1.00005	1.00001	1.00009	0.0208243
TXNDC12	1.0001	1.00002	1.00019	0.0208322
TRIM15	1.00192	1.00029	1.00355	0.0209591
MYO1B	1.00001	1	1.00003	0.0209785
KDELR2	1.00002	1	1.00004	0.0210782
SMKR1	1.0016	1.00024	1.00296	0.0211801
TMEM177	1.00042	1.00006	1.00077	0.0212162
MICU2	1.00029	1.00004	1.00054	0.0212205
TRIB3	1.00004	1.00001	1.00008	0.0212344
BCAM	1.00001	1	1.00002	0.0212398
STX3	1.00018	1.00003	1.00033	0.0213467
ELP4	1.00057	1.00009	1.00106	0.0213748
TRIM10	1.00697	1.00103	1.01294	0.02144
PTTG1IP	1.00003	1	1.00006	0.021444
AP2M1	1.00001	1	1.00001	0.0215035
TMEM179B	1.00019	1.00003	1.00034	0.0215617
TOR1B	1.00027	1.00004	1.0005	0.021627
FRMD5	1.00061	1.00009	1.00112	0.0216608
SRSF9	1.00012	1.00002	1.00022	0.0216816
PCSK2	1.00012	1.00002	1.00022	0.021782
FGA	1.001	1.00015	1.00186	0.0218108
NONO	1.00003	1	1.00006	0.0218122
ZSWIM2	1.06276	1.00889	1.11951	0.0218297
CARS2	1.00011	1.00002	1.0002	0.0218684
TRAPPC6B	1.00031	1.00004	1.00058	0.0219002
SCCPDH	1.00016	1.00002	1.00029	0.0219175
SRP9	1.00007	1.00001	1.00013	0.0220549
TSPAN6	1.00011	1.00002	1.00021	0.0220576
ATP4A	1.00453	1.00065	1.00843	0.0221142
RAB32	1.00013	1.00002	1.00023	0.0221208
C3orf52	1.00033	1.00005	1.00062	0.0221333
TMEM87A	1.00009	1.00001	1.00017	0.0221731
BRE	1.00028	1.00004	1.00052	0.0223349
HSP90B1	1.00001	1	1.00002	0.0223874
ADAM17	1.00009	1.00001	1.00017	0.0224234
FAM220A	1.00025	1.00004	1.00046	0.0224267
NCSTN	1.00006	1.00001	1.00012	0.0224366
TUBA1B	1.00002	1	1.00003	0.0224735
RTN4	1.00002	1	1.00004	0.022489
TMEM181	1.00017	1.00002	1.00032	0.0224985
FCGR2A	1.00011	1.00002	1.0002	0.0225941
GABARAPL2	1.00013	1.00002	1.00024	0.0227696
ELFN2	1.00053	1.00007	1.00098	0.022846
NSMCE2	1.00029	1.00004	1.00054	0.0228487
OR8G5	1.02008	1.00276	1.03769	0.0228519
ARF3	1.00004	1.00001	1.00007	0.0228618
PRELID2	1.00102	1.00014	1.0019	0.022977
EIF2S3	1.00004	1	1.00007	0.0229934
PTF1A	1.01712	1.00234	1.03211	0.0230199
STARD4	1.00017	1.00002	1.00032	0.0230447
FOPNL	1.00016	1.00002	1.0003	0.0230788
CSTF2	1.00027	1.00004	1.00051	0.0230872
RBM27	1.00046	1.00006	1.00085	0.0231194
SEC14L2	1.00007	1.00001	1.00013	0.0231472
FAM210A	1.00018	1.00002	1.00033	0.0231492
LYRM2	1.00028	1.00004	1.00052	0.0231659
TPP2	1.00017	1.00002	1.00031	0.0232701
NUFIP1	1.00082	1.00011	1.00153	0.0232869
GORASP2	1.00008	1.00001	1.00016	0.0232884
ANXA8	1.00006	1.00001	1.0001	0.0232992
PKHD1	1.001	1.00014	1.00186	0.0233027
WWC2	1.00031	1.00004	1.00057	0.0234037
APCDD1L	1.00021	1.00003	1.00039	0.0234552
PLK1	1.00009	1.00001	1.00017	0.0236012
FAM49B	1.00008	1.00001	1.00016	0.0236038
EIF1AX	1.00009	1.00001	1.00018	0.0236481
KIF5A	1.00133	1.00018	1.00249	0.0236794
MAPK8IP1	1.00016	1.00002	1.0003	0.0237048
DNAJC15	1.00013	1.00002	1.00024	0.0237603
GPR180	1.00033	1.00004	1.00061	0.0238028
HMGXB3	1.00019	1.00003	1.00036	0.0238159
C9orf153	1.05952	1.0077	1.11402	0.0238439
PRKAB2	1.00017	1.00002	1.00031	0.0238881
C3orf33	1.00116	1.00015	1.00217	0.0238915
NAA11	1.00113	1.00015	1.00212	0.0238999
TARS	1.00005	1.00001	1.00009	0.0239162
PTCHD4	1.00117	1.00015	1.00218	0.0239263
STX1A	1.00053	1.00007	1.001	0.0240378
ISCA1	1.00029	1.00004	1.00054	0.0240913
MRPL32	1.00014	1.00002	1.00027	0.0241123
ADH7	1.00003	1	1.00005	0.0241216
SLC25A21	1.00208	1.00027	1.00389	0.024163
BAG3	1.00004	1.00001	1.00008	0.0242224
VPS33B	1.00054	1.00007	1.00101	0.0242263
KCTD5	1.00014	1.00002	1.00027	0.0242708
ATP5G3	1.00002	1	1.00004	0.0242765
EIF3H	1.00003	1	1.00006	0.0243384
SURF4	1.00002	1	1.00004	0.0243604
CCDC113	1.00059	1.00008	1.00111	0.0243694
HS3ST1	1.00017	1.00002	1.00032	0.0243761
SERPINH1	1.00001	1	1.00002	0.0244432
USP14	1.00005	1.00001	1.0001	0.0244876
RP11-548K23.11	2.06203	1.09695	3.87616	0.0246193
NUDCD2	1.0004	1.00005	1.00076	0.0246505
COG1	1.00037	1.00005	1.00068	0.0248557
RNASE3	1.04575	1.00567	1.08743	0.0248604
ARL14EPL	1.01537	1.00193	1.029	0.0249071
FLOT1	1.00005	1.00001	1.00009	0.0249749
NPW	1.00013	1.00002	1.00024	0.0250307
AKIRIN2	1.00017	1.00002	1.00032	0.0250975
ARL2BP	1.00078	1.0001	1.00147	0.0251076
CRKL	1.00002	1	1.00005	0.0251099
RRP15	1.00036	1.00004	1.00067	0.025199
HMGN4	1.00018	1.00002	1.00034	0.0252228
YWHAQ	1.00002	1	1.00003	0.0252449
TMED7	1.00009	1.00001	1.00017	0.0252684
SOAT1	1.00016	1.00002	1.00029	0.0252804
GABARAPL1	1.00008	1.00001	1.00016	0.0253336
DNAJC12	1.00118	1.00015	1.00222	0.02536
E2F4	1.00009	1.00001	1.00018	0.025399
KDELR1	1.00004	1	1.00008	0.0254446
LRP2	1.00081	1.0001	1.00153	0.025496
RNPEP	1.00008	1.00001	1.00015	0.0255045
CRYBA1	1.06026	1.00719	1.11612	0.0255236
LIMS1	1.00009	1.00001	1.00016	0.0255513
DNAJC19	1.00023	1.00003	1.00043	0.0255838
PMM2	1.00039	1.00005	1.00073	0.0256423
POPDC3	1.00033	1.00004	1.00063	0.025649
ZCCHC12	1.00475	1.00057	1.00894	0.0257225
EMC8	1.00025	1.00003	1.00048	0.0257576
NAE1	1.00016	1.00002	1.0003	0.0257614
KLK2	1.00069	1.00008	1.00129	0.025767
SPATA7	1.00103	1.00012	1.00194	0.0258141
GSPT2	1.00053	1.00006	1.001	0.0259849
MORN4	1.00137	1.00016	1.00258	0.0260967
BBS2	1.00034	1.00004	1.00064	0.0260983
RPL26L1	1.00032	1.00004	1.00059	0.0261948
CEBPZ	1.00016	1.00002	1.00031	0.0262335
FOXL2NB	1.00145	1.00017	1.00273	0.0263239
CBFB	1.00016	1.00002	1.00029	0.026362
VCX3A	1.00326	1.00038	1.00614	0.0264697
RGCC	1.00008	1.00001	1.00015	0.0265335
ADAM18	1.03708	1.00425	1.07099	0.0265353
TMEM14C	1.00008	1.00001	1.00015	0.0265946
IAPP	1.055	1.00622	1.10615	0.0266573
AC004076.9	1.06061	1.00683	1.11726	0.0266713
PSMD12	1.00012	1.00001	1.00022	0.0267321
THUMPD2	1.00072	1.00008	1.00137	0.0267581
TSG101	1.00013	1.00001	1.00024	0.0267782
DHX16	1.00009	1.00001	1.00017	0.0268041
F3	1.00001	1	1.00002	0.0268731
BACE2	1.00009	1.00001	1.00016	0.0269107
MUL1	1.00015	1.00002	1.00029	0.0270661
USH2A	1.00811	1.00092	1.01536	0.0270758
TSN	1.00009	1.00001	1.00016	0.0270917
AGMO	1.00208	1.00024	1.00394	0.0270943
TBCA	1.00009	1.00001	1.00018	0.027127
PPHLN1	1.00026	1.00003	1.00049	0.0271755
SPRYD7	1.00034	1.00004	1.00064	0.0272044
ALDH1B1	1.00012	1.00001	1.00024	0.0273271
KRTAP19-1	1.00216	1.00024	1.00408	0.0274541
IARS2	1.00007	1.00001	1.00013	0.0274884
STK17A	1.00004	1	1.00007	0.0275842
ERAL1	1.00013	1.00001	1.00025	0.0276215
AGPAT9	1.00026	1.00003	1.0005	0.0276331
ASMT	1.00653	1.00072	1.01238	0.0276871
LRP4	1.00011	1.00001	1.0002	0.0276879
DUSP10	1.00014	1.00002	1.00027	0.0277044
UBQLN1	1.00005	1.00001	1.00009	0.0277189
KPNB1	1.00004	1	1.00007	0.0278422
FAM120A	1.00004	1	1.00007	0.0279575
SYT15	1.0059	1.00064	1.01119	0.02798
RHPN2	1.00034	1.00004	1.00065	0.0280121
SH3KBP1	1.0001	1.00001	1.0002	0.0280127
SGCE	1.00015	1.00002	1.00029	0.0280371
PMFBP1	1.0017	1.00018	1.00322	0.0280779
ULBP2	1.0002	1.00002	1.00038	0.0281239
MAGEB2	1.00016	1.00002	1.0003	0.0281388
NMUR2	1.00139	1.00015	1.00263	0.0281924
NRSN2	1.00018	1.00002	1.00033	0.0281967
PGC	1.00479	1.00051	1.00909	0.0282055
PAIP2	1.0002	1.00002	1.00037	0.0282667
PIGH	1.00048	1.00005	1.0009	0.0283226
PRMT5	1.00008	1.00001	1.00015	0.0283503
OR51J1	1.13333	1.01333	1.26754	0.0283909
PSMF1	1.00005	1.00001	1.0001	0.0284072
NAP1L2	1.00063	1.00007	1.0012	0.0284516
RYR2	1.00037	1.00004	1.00071	0.0284742
INHBB	1.00015	1.00002	1.00028	0.0285069
DRG1	1.00009	1.00001	1.00017	0.0285817
CFL2	1.0001	1.00001	1.0002	0.0285838
MMS19	1.00015	1.00002	1.00028	0.0285993
WDR44	1.00024	1.00003	1.00046	0.0286779
NGFRAP1	1.00005	1	1.00009	0.0287511
SHC1	1.00003	1	1.00005	0.0289369
LAMTOR1	1.00003	1	1.00006	0.0290662
UHRF2	1.00009	1.00001	1.00018	0.0291506
ATP6AP1	1.00004	1	1.00008	0.0292122
COPA	1.00003	1	1.00006	0.0292164
MANBA	1.0001	1.00001	1.00019	0.0292276
SNX25	1.00037	1.00004	1.0007	0.0294242
NUP93	1.0001	1.00001	1.00019	0.0294775
CFAP36	1.00032	1.00003	1.0006	0.0295509
MTDH	1.00004	1	1.00008	0.0295644
MPI	1.0002	1.00002	1.00039	0.0296851
NT5E	1.00004	1	1.00007	0.0297728
LIMA1	1.00002	1	1.00003	0.0298144
RNF139	1.00018	1.00002	1.00034	0.0298205
DDX24	1.00006	1.00001	1.00011	0.0298992
ECI2	1.00017	1.00002	1.00031	0.0300338
SCAMP1	1.00011	1.00001	1.00022	0.0300394
PDZK1	1.00139	1.00013	1.00264	0.0300498
ADRA1B	1.00175	1.00017	1.00333	0.0301838
CLIP4	1.00012	1.00001	1.00024	0.0303417
GLS	1.00005	1	1.00009	0.0304983
C6orf120	1.00036	1.00003	1.00069	0.0305327
SRP68	1.00008	1.00001	1.00014	0.0305383
FEZ1	1.00006	1.00001	1.00011	0.0305532
B3GALNT1	1.00029	1.00003	1.00055	0.0306522
ALDOB	1.00395	1.00036	1.00754	0.0308459
MAGEA9	1.00102	1.00009	1.00195	0.0308973
LSR	1.00002	1	1.00004	0.0309227
DNAJB12	1.00017	1.00002	1.00033	0.0309373
EDA	1.00079	1.00007	1.0015	0.0309816
IL6	1.00006	1.00001	1.00011	0.0310749
DNAAF5	1.0001	1.00001	1.0002	0.0312574
CHAT	1.00364	1.00033	1.00697	0.0313016
SMURF2	1.00025	1.00002	1.00048	0.0313928
GABRR1	1.00139	1.00012	1.00265	0.0314784
DFNA5	1.00008	1.00001	1.00015	0.0315254
MAGEA4	1.00002	1	1.00004	0.0315351
COQ9	1.00014	1.00001	1.00027	0.0316304
CYB5R3	1.00003	1	1.00005	0.0316351
TBL1XR1	1.00003	1	1.00005	0.0316568
AGFG1	1.00007	1.00001	1.00014	0.0317296
SNX12	1.00011	1.00001	1.00021	0.0317524
ZPR1	1.00014	1.00001	1.00027	0.0318432
GLRX5	1.00013	1.00001	1.00025	0.0319019
MCTS1	1.0001	1.00001	1.00018	0.0319239
FAM3C	1.0001	1.00001	1.00019	0.0319761
OR52E8	1.00264	1.00023	1.00506	0.0320223
UIMC1	1.00033	1.00003	1.00064	0.0320702
ZNF410	1.00246	1.00021	1.00471	0.0322401
PARG	1.00043	1.00004	1.00082	0.0322857
G3BP1	1.00004	1	1.00008	0.0323654
CYSTM1	1.00017	1.00001	1.00033	0.0323735
FIGF	1.00224	1.00019	1.00429	0.0324023
SLC35G1	1.00014	1.00001	1.00027	0.0324348
INHBC	1.03052	1.0025	1.05934	0.0325841
G6PD	1.00001	1	1.00002	0.0325927
SLC7A4	1.00037	1.00003	1.00071	0.0326566
C5orf58	1.00488	1.0004	1.00938	0.0326768
PSME3	1.00006	1.00001	1.00012	0.032692
CAPN8	1.00132	1.00011	1.00254	0.0327151
FBXO16	1.00314	1.00026	1.00604	0.032732
EIF4H	1.00003	1	1.00006	0.032797
APOH	1.00604	1.00049	1.01162	0.0328611
CXCL1	1.00002	1	1.00003	0.032874
KAAG1	1.03918	1.00312	1.07654	0.0329462
AATF	1.00007	1.00001	1.00013	0.0330133
ORC5	1.00022	1.00002	1.00043	0.0330879
ANGPTL5	1.01336	1.00106	1.0258	0.0331349
ARHGAP29	1.00014	1.00001	1.00028	0.0331814
SLC25A32	1.00021	1.00002	1.00041	0.0331859
WBP4	1.00051	1.00004	1.00097	0.0333343
GJB7	1.00139	1.00011	1.00267	0.0333386
SLC22A15	1.00056	1.00004	1.00107	0.0336745
ATP7B	1.00089	1.00007	1.00171	0.0336907
SLCO1B1	1.01057	1.00081	1.02044	0.0337823
CXCL8	1.00001	1	1.00001	0.0338666
ERLEC1	1.00015	1.00001	1.00029	0.0339446
CNEP1R1	1.00054	1.00004	1.00105	0.0339978
AMELX	1.07106	1.00519	1.14125	0.0340255
SLC38A7	1.00021	1.00002	1.00041	0.0340738
ATP6V1G1	1.00006	1	1.00011	0.0341538
PPP1R14C	1.00006	1	1.00011	0.0343288
KRTAP1-5	1.01472	1.00107	1.02855	0.0344282
WDR75	1.00011	1.00001	1.0002	0.0345037
C9orf66	1.0058	1.00042	1.01122	0.0345879
CLDN12	1.00012	1.00001	1.00023	0.0346922
CSGALNACT2	1.00019	1.00001	1.00036	0.0347368
MTRF1	1.00098	1.00007	1.00189	0.0347424
GLA	1.00017	1.00001	1.00033	0.0347429
FADS3	1.00008	1.00001	1.00015	0.0347893
FAM222B	1.00021	1.00001	1.0004	0.034806
OSER1	1.00018	1.00001	1.00034	0.0349066
IFT74	1.0005	1.00004	1.00097	0.0349627
HABP2	1.00405	1.00028	1.00783	0.0349842
C10orf55	1.00126	1.00009	1.00244	0.0350378
SLC6A17	1.00054	1.00004	1.00104	0.0350498
MYL12A	1.00001	1	1.00002	0.0351946
SLC2A9	1.00016	1.00001	1.00031	0.0352054
SBDS	1.00007	1	1.00014	0.0352315
MARK4	1.00011	1.00001	1.00022	0.0352752
BRMS1L	1.00034	1.00002	1.00065	0.0353029
HOXB9	1.00031	1.00002	1.0006	0.0353416
PSMD5	1.00014	1.00001	1.00026	0.0353722
EPT1	1.00008	1.00001	1.00015	0.0354589
TRPM8	1.00249	1.00017	1.00481	0.0356196
OR14C36	1.22573	1.01376	1.48203	0.0356411
TOP1	1.00006	1	1.00011	0.0357505
CORO1C	1.00003	1	1.00006	0.0358573
HIST1H3C	1.00321	1.00021	1.00621	0.0360244
GUCY2C	1.00025	1.00002	1.00048	0.0360345
OLR1	1.00012	1.00001	1.00022	0.0360426
PPP1R2	1.0001	1.00001	1.00019	0.0360429
INSL5	1.05897	1.00373	1.11725	0.0360784
POTEF	1.0055	1.00036	1.01068	0.0360929
DIAPH3	1.00026	1.00002	1.00051	0.036196
ARMC10	1.00017	1.00001	1.00033	0.0362022
PYGL	1.00002	1	1.00003	0.0362852
BNIP2	1.00017	1.00001	1.00032	0.0363202
OR2W1	1.71212	1.0348	2.8328	0.0363398
SCARB2	1.00003	1	1.00006	0.0363476
HTR2C	1.0013	1.00008	1.00252	0.0363598
COPS8	1.00015	1.00001	1.0003	0.0364378
GATAD1	1.00015	1.00001	1.00029	0.0364547
TOM1L1	1.00025	1.00002	1.00049	0.0364739
ZNF281	1.00019	1.00001	1.00037	0.0365655
POLE3	1.00006	1	1.00012	0.0366104
CLTCL1	1.00016	1.00001	1.00032	0.0366431
IGBP1	1.00012	1.00001	1.00023	0.0366948
CRCP	1.00017	1.00001	1.00033	0.0367554
NPPB	1.01066	1.00065	1.02077	0.0368013
MPP6	1.00039	1.00002	1.00075	0.036828
EVA1A	1.00016	1.00001	1.00032	0.0368938
NME7	1.00047	1.00003	1.00091	0.0369823
CKAP5	1.00004	1	1.00008	0.0371698
CALCOCO2	1.00008	1.00001	1.00016	0.0371879
IMMT	1.0001	1.00001	1.0002	0.0371949
FSIP2	1.00152	1.00009	1.00295	0.0374283
INPP4B	1.00013	1.00001	1.00025	0.0374951
SLC13A3	1.00106	1.00006	1.00205	0.0375178
CHRNB4	1.00078	1.00004	1.00151	0.0375285
CCT3	1.00002	1	1.00004	0.0375679
CETN3	1.00056	1.00003	1.00109	0.0375891
FLNA	1	1	1	0.0376044
GPALPP1	1.00054	1.00003	1.00106	0.0376178
RAP2A	1.00013	1.00001	1.00024	0.037709
COX15	1.00029	1.00002	1.00056	0.0377735
COPS6	1.00005	1	1.00009	0.0378526
RCN1	1.00005	1	1.0001	0.0380648
SNAPC3	1.00016	1.00001	1.00031	0.0381114
PQLC2L	1.00155	1.00008	1.00302	0.0381755
MRPL47	1.00008	1	1.00016	0.0383576
RTCB	1.00006	1	1.00012	0.0383618
SKA2	1.00014	1.00001	1.00028	0.0384446
SPCS2	1.00014	1.00001	1.00028	0.0384745
KBTBD3	1.00068	1.00004	1.00133	0.0385266
SUPT20H	1.00028	1.00001	1.00055	0.0386368
DPM1	1.00017	1.00001	1.00033	0.0386836
ADTRP	1.00014	1.00001	1.00027	0.0389141
PRPS1L1	1.10922	1.0052	1.22401	0.0391002
TBPL1	1.00037	1.00002	1.00072	0.0391161
YARS2	1.00028	1.00001	1.00055	0.0391164
ERVV-2	1.00342	1.00017	1.00667	0.0391332
TRPC1	1.00071	1.00004	1.00138	0.0391615
NDFIP2	1.00004	1	1.00007	0.0392131
SLC30A6	1.00025	1.00001	1.00049	0.0393284
SMYD3	1.00043	1.00002	1.00083	0.0393405
FUNDC1	1.00056	1.00003	1.0011	0.0393926
MRPL19	1.00022	1.00001	1.00044	0.0394182
KCNH3	1.00066	1.00003	1.00129	0.0395041
PGAM1	1.00006	1	1.00012	0.0395661
FASTKD2	1.00022	1.00001	1.00043	0.0397038
IRF6	1.00001	1	1.00002	0.0397061
AMN1	1.00095	1.00004	1.00185	0.0397215
TM2D3	1.00028	1.00001	1.00055	0.0397223
KLHL29	1.00033	1.00002	1.00065	0.0397747
CSF2	1.00023	1.00001	1.00045	0.0398039
PVR	1.00005	1	1.0001	0.039898
SNW1	1.0001	1	1.00019	0.0399013
NXPE3	1.00014	1.00001	1.00028	0.0399163
KBTBD2	1.00017	1.00001	1.00033	0.0400295
FEZ2	1.00027	1.00001	1.00052	0.0400594
SMYD2	1.00014	1.00001	1.00026	0.0401011
KLF7	1.00006	1	1.00013	0.0401704
MYOF	1.00002	1	1.00004	0.0402444
TENM2	1.00002	1	1.00003	0.0402679
FOXA2	1.00063	1.00003	1.00124	0.0403011
SERINC1	1.00005	1	1.0001	0.0403195
IRAK1	1.00002	1	1.00005	0.0403877
DDX53	1.00266	1.00012	1.0052	0.0404127
MR1	1.00012	1.00001	1.00024	0.0404289
ADD2	1.00013	1.00001	1.00025	0.0404472
LAMB3	1	1	1.00001	0.0404674
C1D	1.00041	1.00002	1.00081	0.0406403
IGF1	1.00101	1.00004	1.00197	0.04065
DDIT4L	1.00011	1	1.00021	0.0406824
NIPSNAP1	1.0001	1	1.00019	0.0407998
ACLY	1.00003	1	1.00007	0.0408127
SLCO4A1	1.00011	1	1.00023	0.0408592
ATF1	1.00038	1.00002	1.00074	0.0408785
SNX10	1.00021	1.00001	1.00041	0.0408927
SPG20	1.00015	1.00001	1.00028	0.0409151
NARS2	1.00024	1.00001	1.00047	0.0409397
KRTAP19-3	1.12407	1.00476	1.25755	0.0410535
DOLK	1.00027	1.00001	1.00053	0.0411146
KLK3	1.00023	1.00001	1.00044	0.0411963
RBM12	1.00012	1	1.00023	0.0412101
PRDX6	1.00002	1	1.00004	0.0412638
MMP14	1.00001	1	1.00001	0.0412847
MAGEC2	1.00013	1.00001	1.00025	0.0413058
HERC3	1.00009	1	1.00019	0.0413323
NKX2-5	1.00049	1.00002	1.00097	0.0414673
UGGT2	1.00036	1.00001	1.0007	0.0414682
SNX3	1.00005	1	1.0001	0.0415572
DESI1	1.00009	1	1.00018	0.0416363
FDX1	1.00038	1.00001	1.00075	0.041687
MBTPS2	1.00032	1.00001	1.00063	0.0417088
SLC35A2	1.00016	1.00001	1.0003	0.0417423
TMX1	1.00008	1	1.00017	0.0417523
MXRA7	1.00006	1	1.00012	0.0418393
POLD2	1.00003	1	1.00005	0.0418983
BASP1	1.00003	1	1.00006	0.0420105
POU6F2	1.00068	1.00002	1.00133	0.0420369
AIFM1	1.00016	1.00001	1.00031	0.0421602
GALR2	1.00042	1.00001	1.00083	0.0422446
SPTLC1	1.00011	1	1.00021	0.0424601
MED15	1.00002	1	1.00004	0.0424865
TPST1	1.00015	1.00001	1.00029	0.0425675
MAD2L1	1.0001	1	1.0002	0.0426237
AMMECR1L	1.00027	1.00001	1.00052	0.0427629
RP11-330H6.5	1.21213	1.00628	1.46009	0.0427793
HSPH1	1.00002	1	1.00003	0.0428588
BAMBI	1.00006	1	1.00013	0.0429086
CTD-2501B8.1	1.14667	1.00438	1.30913	0.0429096
NOP58	1.00007	1	1.00015	0.0429447
EIF3M	1.00003	1	1.00007	0.042961
AIDA	1.00034	1.00001	1.00067	0.0429639
PFDN1	1.00015	1	1.00029	0.0429871
FAM104A	1.00041	1.00001	1.0008	0.0430009
GREB1L	1.00141	1.00004	1.00279	0.0430047
PCDHGB3	1.00295	1.00009	1.00582	0.0430111
RANBP6	1.00008	1	1.00016	0.0430159
LRP12	1.00011	1	1.00022	0.0430242
HFE	1.00047	1.00001	1.00093	0.0430366
CHRM3	1.00026	1.00001	1.00051	0.0430405
TIMP1	1.00001	1	1.00002	0.0431807
PFKP	1.00003	1	1.00005	0.0432298
MAPRE3	1.00018	1.00001	1.00036	0.0432331
KIAA1324L	1.00029	1.00001	1.00058	0.0432912
FSCN3	1.02183	1.00064	1.04347	0.0434192
H2BFWT	1.01044	1.0003	1.02069	0.0435533
AGPAT4	1.00015	1	1.0003	0.0438475
TERF2IP	1.00017	1	1.00034	0.0439445
TMEM132E	1.00239	1.00006	1.00472	0.044021
TARS2	1.00022	1.00001	1.00043	0.044165
MRPL49	1.00009	1	1.00018	0.0443206
ACTB	1	1	1	0.0443568
ACBD3	1.00011	1	1.00021	0.0444143
ADORA2B	1.00017	1	1.00034	0.0444376
PDX1	1.005	1.00012	1.00991	0.0445562
GAPDH	1	1	1	0.0447444
ERGIC1	1.00006	1	1.00012	0.044762
IQCJ-SCHIP1	1.00082	1.00002	1.00162	0.0447666
TLCD1	1.00044	1.00001	1.00088	0.0450082
WDR12	1.00018	1	1.00035	0.0451871
BEX1	1.00022	1	1.00044	0.045272
ACTR3	1.00003	1	1.00005	0.0452778
PPP2R3C	1.00043	1.00001	1.00085	0.045434
MRPL48	1.00015	1	1.0003	0.0454961
C4orf33	1.00061	1.00001	1.00122	0.0456217
DNAJA3	1.00013	1	1.00026	0.0456321
CHIC2	1.00033	1.00001	1.00066	0.0456481
HIST3H2A	1.00024	1	1.00047	0.0456986
FAM127B	1.00011	1	1.00021	0.0457869
IGSF11	1.00045	1.00001	1.0009	0.0459329
ATP8B3	1.00048	1.00001	1.00096	0.0460113
HDAC9	1.00021	1	1.00041	0.0461652
ITIH3	1.00173	1.00003	1.00344	0.0462559
CALU	1.00002	1	1.00003	0.0463291
STRAP	1.00005	1	1.0001	0.0463324
SLC29A4	1.00021	1	1.00042	0.0463459
RNF26	1.00011	1	1.00022	0.0463639
FAM120B	1.00023	1	1.00045	0.0464067
FAM189B	1.00015	1	1.0003	0.046409
CNTN5	1.0007	1.00001	1.00139	0.0464099
CAV1	1.00001	1	1.00001	0.0464339
GOPC	1.00013	1	1.00025	0.046441
SLCO1B7	1.03639	1.00053	1.07353	0.0466457
CHST11	1.00007	1	1.00015	0.0466591
SLC2A6	1.00028	1	1.00056	0.0466922
FAF2	1.0001	1	1.00021	0.046744
KIAA1377	1.00018	1	1.00036	0.0467528
FOXA3	1.00094	1.00001	1.00187	0.0468889
CMIP	1.00003	1	1.00006	0.0469113
PRKAG1	1.00019	1	1.00038	0.0470271
TRPC4	1.00252	1.00003	1.00502	0.0470488
LTV1	1.00028	1	1.00055	0.0470942
ERCC3	1.00021	1	1.00042	0.047199
TERF2	1.00031	1	1.00062	0.0472122
ORC4	1.00034	1	1.00068	0.0472365
DERL1	1.00008	1	1.00016	0.0472419
CALB1	1.00002	1	1.00004	0.0472602
BCHE	1.00019	1	1.00037	0.0472722
SYT12	1.00016	1	1.00032	0.0472798
DDIT4	1.00001	1	1.00002	0.0473448
CHURC1-FNTB	1.04311	1.00048	1.08755	0.0474478
KRTAP10-2	1.04052	1.00045	1.0822	0.047453
PHGR1	1.02557	1.00021	1.05157	0.0480719
PPP3CA	1.0001	1	1.00019	0.048097
TPTE2	1.0084	1.00007	1.01681	0.0481549
ETF1	1.00005	1	1.00009	0.0481559
NXF2B	1.39766	1.00268	1.94822	0.0481809
IDH1	1.00004	1	1.00009	0.0481894
RCN2	1.00009	1	1.00017	0.0482117
DSE	1.00005	1	1.00009	0.0482246
ZNF321P	1.20617	1.00145	1.45274	0.0482413
ATRN	1.00005	1	1.00011	0.0482416
HN1L	1.00004	1	1.00008	0.0482676
GGCT	1.0001	1	1.00021	0.0483008
TUSC1	1.00012	1	1.00023	0.0483268
TMEM192	1.00039	1	1.00078	0.0483442
ACTN1	1.00001	1	1.00001	0.048354
PDF	1.00238	1.00002	1.00474	0.0484499
PAH	1.00032	1	1.00063	0.0485638
PANX2	1.0001	1	1.0002	0.0490263
PRPF40A	1.00008	1	1.00015	0.0491677
C2orf47	1.00033	1	1.00067	0.0496377
LRRC28	1.00036	1	1.00072	0.0497271
ABCE1	1.00007	1	1.00013	0.0498586
USB1	1.00005	1	1.0001	0.0499301
C11orf65	1.0118	1	1.02374	0.0499635
INTS8	1.0002	1	1.0004	0.0499934
