# Supplementary material for: Multi-omics comprehensive analyses of programmed cell death patterns to regulate the immune characteristics of head and neck squamous cell carcinoma
Source: Transl Oncol. 2024 Jan 18;41:101862. doi: 10.1016/j.tranon.2023.101862 (PMC10825548; doi:10.1016/j.tranon.2023.101862)
Supplement: Supplementary file 22 — Supplementary Table 5. The Cox analysis of 14 PCD scores from the ssGSEA method. [file mmc22.xlsx]

## Sheet: Sheet1
Intrinsic apoptosis	Extrinsic apoptosis	MPT-driven necrosis	Necroptosis	Ferrotosis	Pyroptosis	Parthanatos	Entotic cell death	NETotic cell death	Lysosome-dependent cell death	Autophagy-dependent cell death	Mitophagy	Immunogenic cell death	Cuproptosis	All PCD genes
PDX1	ZSWIM2	DIABLO	AURKA	ATG5	DFNA5	DIABLO	AURKA	NOX3	LRP2	CRYBA1	PARK2	ATG5	FDX1	PDX1
PARK2	FGB	TRPA1	IST1	MAP1LC3B	CYCS	AIMP2	EZR	PRTN3	AGA	PARK2	FUNDC1	IL6	GLS	PARK2
DIABLO	FGG	ALB	FADD	ACSL3	IL1A	AIFM1	CXCL8	HABP2	TOM1L1	DYNC1I1	BECN1	NT5E		DIABLO
MAEL	DIABLO	SLC25A17	PYGL	VDAC2		TOMM20	CTTN	FCGR2A	GLA	FUNDC1	ATG5	PDIA3		MAEL
MOAP1	IGF1	ATG5	CAV1	PCBP2				TLR2	CLTCL1	MOAP1	CSNK2A2	HSP90AA1		MOAP1
ERCC6	FGA	CCL26		FTH1				IL6	NEU1	TRIM32	MAP1LC3B			ERCC6
TRIM32	EYA1	AIFM1		TXNRD1				CXCL1	MANBA	WDR41	TOMM20			TRIM32
RRN3	MOAP1	FADD						DDIT4	HEXB	FEZ2	VDAC1			RRN3
BECN1	CSF2	TLR2						F3	TPP1	BECN1	SLC25A5			BECN1
PRKRA	STK3	IL6						CXCL8	ATP6AP1	ATG5				PRKRA
MAPK8IP1	FADD	CYCS							LAPTM4A	ATF6				MAPK8IP1
AIFM1	SRPX	VDAC1							SCARB2	PRKAG1				AIFM1
PDCD10	PSME3	IL1A							LAPTM4B	PRKAB2				PDCD10
TXNDC12	TNFRSF12A	ANXA5								FBXO7				TXNDC12
SNW1	NGFRAP1	TXNRD1								USP10				SNW1
DFNA5	BAG3	F3								VPS26A				DFNA5
VDAC2	IL1A	APP								HAX1				VDAC2
SERINC3	PDIA3	CCND1								CSNK2A2				SERINC3
STK24	INHBA	EGFR								TSG101				STK24
BNIP3	THBS1									GABARAPL2				BNIP3
UBQLN1	CAV1									RAB3GAP1				UBQLN1
CYCS	CTTN									ABL2				CYCS
TRIB3										MAP1LC3B				TRIB3
YWHAG										SCOC				YWHAG
PTTG1IP										SPTLC1				PTTG1IP
HNRNPK										SNX6				HNRNPK
NONO										DYNC1I2				NONO
YWHAB										CALCOCO2				YWHAB
YWHAQ										GABARAPL1				YWHAQ
TMBIM6										VPS35				TMBIM6
BCAP31										PAFAH1B2				BCAP31
DDIT4										RALB				DDIT4
CAV1										RRAGA				CAV1
										FEZ1				ZSWIM2
										ATP6V1G1				FGB
										BNIP3				FGG
										UBQLN1				IGF1
										TRIB3				FGA
										MTDH				EYA1
										TOMM20				CSF2
										UCHL1				STK3
										BAG3				FADD
										VDAC1				SRPX
										LAMTOR1				PSME3
										TUBA1B				TNFRSF12A
										SLC25A5				NGFRAP1
										HSP90AA1				BAG3
										HSP90AB1				IL1A
										CTTN				PDIA3
										GAPDH				INHBA
														THBS1
														CTTN
														TRPA1
														ALB
														SLC25A17
														ATG5
														CCL26
														TLR2
														IL6
														VDAC1
														ANXA5
														TXNRD1
														F3
														APP
														CCND1
														EGFR
														AURKA
														IST1
														PYGL
														MAP1LC3B
														ACSL3
														PCBP2
														FTH1
														TOMM20
														EZR
														CXCL8
														NOX3
														PRTN3
														HABP2
														FCGR2A
														CXCL1
														LRP2
														AGA
														TOM1L1
														GLA
														CLTCL1
														NEU1
														MANBA
														HEXB
														TPP1
														ATP6AP1
														LAPTM4A
														SCARB2
														LAPTM4B
														CRYBA1
														DYNC1I1
														FUNDC1
														WDR41
														FEZ2
														ATF6
														PRKAG1
														PRKAB2
														FBXO7
														USP10
														VPS26A
														HAX1
														CSNK2A2
														TSG101
														GABARAPL2
														RAB3GAP1
														ABL2
														SCOC
														SPTLC1
														SNX6
														DYNC1I2
														CALCOCO2
														GABARAPL1
														VPS35
														PAFAH1B2
														RALB
														RRAGA
														FEZ1
														ATP6V1G1
														MTDH
														UCHL1
														LAMTOR1
														TUBA1B
														SLC25A5
														HSP90AA1
														HSP90AB1
														GAPDH
														NT5E
														FDX1
														GLS
