# Supplementary material for: Multi-omics comprehensive analyses of programmed cell death patterns to regulate the immune characteristics of head and neck squamous cell carcinoma
Source: Transl Oncol. 2024 Jan 18;41:101862. doi: 10.1016/j.tranon.2023.101862 (PMC10825548; doi:10.1016/j.tranon.2023.101862)
Supplement: Supplementary file 23 — Supplementary Table 6. The list of gene mutation with high frequency. [file mmc23.xlsx]

## Sheet: Sheet1
id	HR	HR.95L	HR.95H	pvalue
Intrinsic apoptosis	1.44106e+08	281255	7.38354e+10	3.60113e-09
Extrinsic apoptosis	944.551	72.3144	12337.5	1.73961e-07
MPT-driven necrosis	7358.2	394.766	137152	2.4392e-09
Necroptosis	51.8954	8.09745	332.591	3.09079e-05
Ferrotosis	66331.2	737.884	5.96277e+06	1.31745e-06
Pyroptosis	4.0377	1.49911	10.8751	0.00576495
Parthanatos	913.147	43.5703	19137.7	1.12632e-05
Entotic cell death	10.0709	1.63399	62.071	0.012805
NETotic cell death	6.82113	1.72791	26.9272	0.00613227
Lysosome-dependent cell death	8.11761e+06	62805.1	1.04921e+09	1.41971e-10
Autophagy-dependent cell death	2.66382e+09	4.67483e+06	1.5179e+12	2.03205e-11
Mitophagy	1.52462e+09	2.06572e+06	1.12526e+12	3.48543e-10
Immunogenic cell death	39.2597	6.49627	237.263	6.37045e-05
Cuproptosis	23.508	3.30437	167.241	0.00161098
