# Supplementary material for: Multi-omics comprehensive analyses of programmed cell death patterns to regulate the immune characteristics of head and neck squamous cell carcinoma
Source: Transl Oncol. 2024 Jan 18;41:101862. doi: 10.1016/j.tranon.2023.101862 (PMC10825548; doi:10.1016/j.tranon.2023.101862)
Supplement: Supplementary file 24 — Supplementary Table 7. Lasso Cox regression analysis of 14 PCD types. [file mmc24.xlsx]

## Sheet: Sheet1
gene	group1	group2	n1	n2	p
CASP8	Cluster_A	Cluster_B	260	222	0.000139
CDKN2A	Cluster_A	Cluster_B	260	222	0.0183
CSMD3	Cluster_A	Cluster_B	260	222	0.124
DNAH5	Cluster_A	Cluster_B	260	222	0.281
FAT1	Cluster_A	Cluster_B	260	222	0.123
FLG	Cluster_A	Cluster_B	260	222	0.178
KMT2D	Cluster_A	Cluster_B	260	222	0.554
LRP1B	Cluster_A	Cluster_B	260	222	0.255
MUC16	Cluster_A	Cluster_B	260	222	0.0135
NOTCH1	Cluster_A	Cluster_B	260	222	0.0101
NSD1	Cluster_A	Cluster_B	260	222	0.953
PCLO	Cluster_A	Cluster_B	260	222	0.598
PIK3CA	Cluster_A	Cluster_B	260	222	0.0131
PKHD1L1	Cluster_A	Cluster_B	260	222	0.017
RYR2	Cluster_A	Cluster_B	260	222	0.482
SYNE1	Cluster_A	Cluster_B	260	222	0.97
TP53	Cluster_A	Cluster_B	260	222	3.67e-05
TTN	Cluster_A	Cluster_B	260	222	0.045
USH2A	Cluster_A	Cluster_B	260	222	0.513
XIRP2	Cluster_A	Cluster_B	260	222	0.132
