# Supplementary material for: Multi-omics comprehensive analyses of programmed cell death patterns to regulate the immune characteristics of head and neck squamous cell carcinoma
Source: Transl Oncol. 2024 Jan 18;41:101862. doi: 10.1016/j.tranon.2023.101862 (PMC10825548; doi:10.1016/j.tranon.2023.101862)
Supplement: Supplementary file 25 — Supplementary Table 8. A novel cell cluster of selected 11 types of PCD. [file mmc25.xlsx]

## Sheet: Sheet1
Gene	Coef
Intrinsic_apoptosis	1.73403
Extrinsic_apoptosis	0.715837
MPT_driven_necrosis	1.64121
Pyroptosis	-0.415473
Parthanatos	1.03646
Lysosome_dependent_cell_death	4.10341
Autophagy_dependent_cell_death	1.64114
Mitophagy	4.23021
