# Supplementary material for: Multi-omics comprehensive analyses of programmed cell death patterns to regulate the immune characteristics of head and neck squamous cell carcinoma
Source: Transl Oncol. 2024 Jan 18;41:101862. doi: 10.1016/j.tranon.2023.101862 (PMC10825548; doi:10.1016/j.tranon.2023.101862)
Supplement: Supplementary file 26 — Supplementary Table 9. The Cox analysis in GSE65858. [file mmc26.xlsx]

## Sheet: Sheet1
TMB/PD-L1 cluster	TMB-related cluster	PD-L1 related cluster	Survival-related cluster
ICD	Ferrotosis	LDCD	Intrinsic_apoptosis
NETotic cell death			Extrinsic_apoptosis
			MPT_driven_necrosis
			Parthanatos
			Pyroptosis
			ADCD
			Mitophagy
