# Supplementary material for: Multi-omics comprehensive analyses of programmed cell death patterns to regulate the immune characteristics of head and neck squamous cell carcinoma
Source: Transl Oncol. 2024 Jan 18;41:101862. doi: 10.1016/j.tranon.2023.101862 (PMC10825548; doi:10.1016/j.tranon.2023.101862)
Supplement: Supplementary file 28 — Supplementary Table 11. The list of DEGs in every module from WGCNA. [file mmc28.xlsx]

## Sheet: Sheet1
id	HR	HR.95L	HR.95H	pvalue
SPATA17	4.75436	1.33799	16.894	0.0159498
MSANTD3	1.7676	1.21701	2.5673	0.00277794
EYA3	2.11347	1.17325	3.80715	0.0127008
CLEC4F	29538.4	36.3692	2.39905e+07	0.00260144
KLHL10	1381.81	8.15538	234127	0.00575546
WDR17	40.9073	2.78766	600.292	0.0067686
GPR182	5.36346	1.14526	25.118	0.0329954
LOC653486	2710.42	2.17864	3.372e+06	0.0296949
ADAMTSL1	1.03772e+08	53.7319	200413000000000	0.0124383
FAM46D	6175320000000	168.369	2.26e+23	0.0176446
CYP11B1	5279720000000	129360	2.15e+20	0.00105149
KCNE4	1.33844	1.02696	1.7444	0.0310227
SLC34A3	1944.45	2.39548	1.57834e+06	0.0267225
WBP2NL	141.495	1.19864	16703.1	0.0419117
MTBP	2.6984	1.33433	5.45694	0.00573239
TIGD4	28.0725	1.34316	586.724	0.0315402
NUDT9P1	759.359	1.2088	477024	0.0436277
TSPEAR	115.99	2.8109	4786.27	0.0122628
MIPOL1	4.49858	1.03835	19.4898	0.0444025
ABCC12	1.14948e+17	206.395	6.4e+31	0.023352
MMP21	21.8814	1.11372	429.908	0.04227
PXT1	76613861887	1775.98	3.30503e+18	0.00520388
ATAD3A	1.75077	1.12105	2.73423	0.0138035
PHC3	1.72211	1.14852	2.58215	0.00853916
PCDHGB7	3.20521	1.15263	8.91302	0.0256033
RFX6	7128802026	167029	304258000000000	3.04e-05
CYB5D1	2.01251	1.21042	3.3461	0.00701453
CEP170	1.70885	1.1757	2.48377	0.00498026
ARPP21	13.6291	1.72236	107.847	0.0133188
ZNF781	5.16456	1.66403	16.029	0.0044941
SIM1	21786.5	1.6969	2.79716e+08	0.0384972
ICK	4720.49	24.6018	905749	0.00160992
RAB42	1.94888	1.07621	3.52919	0.0276392
LINC00311	15110.4	25.0967	9.09781e+06	0.00321032
HTR6	678802000000	11926.4	3.86348e+19	0.00278785
ATOH7	30038.5	12.9225	6.98249e+07	0.00913348
FMR1NB	132.114	5.59022	3122.24	0.00247387
MAGEB18	15.773	1.05438	235.955	0.0456809
RIMS1	94.5825	4.77469	1873.6	0.00282597
LOC100652931	20.0221	1.0285	389.775	0.0478705
TTC40	1233820000000	87.5236	1.74e+22	0.0195423
ZNF645	671290	24.3289	18522405641	0.010119
LOC100507431	1.45462	1.05677	2.00226	0.021526
LOC439933	65.4331	2.89884	1476.97	0.00855704
DYDC1	120.2	2.52594	5719.85	0.0150924
ZIM3	35736	13.275	9.62009e+07	0.00927706
DAOA-AS1	5.74277e+06	1.20962	27264200000000	0.0472306
WNT9A	33.6537	1.27601	887.589	0.0352088
WFDC13	7483.7	21.3723	2.62049e+06	0.00284126
LINC00521	346.858	4.45079	27031.3	0.00849351
OFCC1	7.97327	1.1376	55.8836	0.0366422
CRYGN	11975743075	2.61373	5.48711e+19	0.0408928
FLJ45513	4.31867	1.10013	16.9534	0.0360171
ALKBH5	2.47988	1.25016	4.9192	0.00935327
DSG2	1.30612	1.0619	1.60651	0.0114499
SLC39A12	12571.9	4.90823	3.22017e+07	0.0184102
SVEP1	2.72236	1.00842	7.3494	0.0480972
DDX31	7258.42	7.79146	6.76184e+06	0.0108182
UMODL1	1.07092e+07	606.368	189138000000	0.00117792
SMC1B	1.06426e+06	75.9146	14919917423	0.00438972
CNOT6L	3.26961	1.31677	8.11857	0.0106801
RTTN	7.10459	1.67729	30.0933	0.00776418
C21orf128	1.42e+20	1.57489e+06	1.28e+34	0.00464964
C17orf77	2.66169	1.46427	4.83831	0.00132408
CDC14C	22.8413	1.66785	312.815	0.0191261
TEAD1	2.13373	1.16853	3.89618	0.0136272
LOC285696	22578.7	8.49312	6.00248e+07	0.012714
PCDH15	3233.46	2.65496	3.93802e+06	0.0257924
LINC00889	2.87065e+07	49.1253	16774700000000	0.0112511
FAM26D	7.10402e+16	1493.23	3.38e+30	0.0157432
EFCAB3	10.3764	1.02271	105.28	0.0478211
TFAP2B	3015330000000000	193.92	4.69e+28	0.0214568
MRGPRX1	1117.14	7.98151	156363	0.00537198
HFE	2.19273	1.18519	4.05678	0.0123764
SATB2-AS1	7.52225e+07	3.13767	1803390000000000	0.0364514
SLFN13	1.76277	1.1072	2.80649	0.0168875
FLJ31713	6199739367	40.7434	9.43386e+17	0.0189949
CCDC171	2.30363	1.00645	5.27268	0.0482474
AQP4-AS1	4.451e+08	11.9177	1.66235e+16	0.0251872
AGBL1	13.3975	2.00896	89.3457	0.00734981
LOC100288966	3.46779	1.04058	11.5566	0.0428944
C15orf32	1.13024e+06	18.8682	67703065706	0.0130158
LINC00477	61000506125	103.611	3.59137e+19	0.0159359
CCDC140	89.9369	2.0594	3927.68	0.0195502
AKAP2	10.0829	1.57676	64.4766	0.0146473
MRGPRX4	41.6252	4.22594	410.005	0.00139898
LINC00314	9.05785	1.24759	65.7623	0.0293558
DEFB104A	59.6978	1.7783	2004.07	0.0225441
TAS1R2	2.61347e+16	1206.52	5.66e+29	0.0158278
ITGB1	1.51935	1.10622	2.08678	0.00978212
VN1R2	8.58845e+06	14.7699	4994050000000	0.0183957
DDAH1	3.37862	1.08733	10.4982	0.0353171
PIANP	15757.9	119.529	2.07741e+06	0.000104203
IFNE	1.43839	1.11029	1.86344	0.00592284
SYCP3	6.83516	1.08422	43.0905	0.0407529
LINC00189	2.17337	1.05823	4.4636	0.0345064
FSIP1	826.812	15.9865	42762.4	0.000847686
TSGA13	80.3024	3.34589	1927.28	0.00683473
HDX	246.302	3.7876	16016.7	0.00973295
C18orf54	4.60048	1.23753	17.1021	0.0227213
SYT14	7.34972	2.35767	22.9118	0.000585081
LRCH3	2.03999	1.16735	3.56496	0.0123053
GPR97	2.21668	1.00645	4.88218	0.0481636
OTOGL	6.10721e+07	6379.22	584680000000	0.000126524
MGC16025	3412.22	21.408	543872	0.00166632
FAM76B	1.69385	1.16829	2.45583	0.00542477
KLHL32	13.7169	1.42594	131.949	0.0233796
DCBLD1	1.32057	1.03777	1.68043	0.023729
WBSCR27	1.95503	1.05892	3.60947	0.0321167
KIAA1109	29.6073	1.03653	845.698	0.0475978
FAM227B	3.54827	1.38245	9.10716	0.00845415
FAM222A-AS1	45479.9	31.4661	6.57349e+07	0.00386475
LOC102725315	128035000000	4.21749	3.89e+21	0.0378167
CYP1B1-AS1	9.89e+25	3227354306	3.03e+42	0.00199881
C4orf45	6.17652e+07	2.80632	1359410000000000	0.0375636
BEND2	7.21701	1.50511	34.6057	0.0134671
SPIC	22395607221	2271.99	2.20759e+17	0.00372473
KIAA0825	2.77449	1.06942	7.19807	0.0359091
SESN3	42158148229	4.37309	4.06e+20	0.0370007
NATD1	7.12014	1.34944	37.5685	0.0207161
ZNF99	29385.8	29.3511	2.94206e+07	0.00351573
DKFZp434L192	149.56	4.19055	5337.77	0.00604128
EXD1	1075.94	1.31949	877349	0.0412487
MGC34800	82.4657	1.22497	5551.62	0.0399326
TAAR1	421090	3.2932	53843503138	0.0308793
LINC00305	2.49054e+07	31.4833	19701800000000	0.0139802
DCD	2.46e+32	1.29023e+08	4.7e+56	0.00893139
EXOSC6	1.43533	1.08948	1.89096	0.0101931
B3GALT6	1.57837	1.04774	2.37773	0.029032
CBS	1.27153	1.06482	1.51836	0.00795941
NT5E	1.47797	1.1136	1.96156	0.00683122
OSMR	1.29308	1.05578	1.58371	0.0129664
BICD1	1.86984	1.31789	2.65294	0.000453996
MYO10	1.3923	1.07871	1.79705	0.011025
FRMD4A	193.467	4.34709	8610.23	0.00655224
TMEM239	63.7714	3.26895	1244.07	0.0061178
NOL9	2.32212	1.33556	4.03747	0.00283363
MIR31HG	1.20955	1.02653	1.4252	0.0230373
NLGN4Y	6.75706	2.07139	22.0421	0.00153967
SUGT1P3	2.609	1.07026	6.36007	0.0349179
DNAJC5B	4.7017	1.7345	12.7449	0.00234717
ERAP2	2641.09	3.57791	1.94957e+06	0.0193723
FAM160B1	2.34285e+06	4.99349	1099220000000	0.0277129
TTBK2	311.905	11.1938	8690.94	0.0007177
LHFPL3-AS1	2.79155	1.0553	7.38443	0.0386016
GABRA2	98577.1	208.515	4.6603e+07	0.000252788
TRMT61A	7.10664	1.25502	40.2418	0.0266412
RPS6KA5	9.57015	1.3844	66.1569	0.0220384
DYNC2LI1	2.47228	1.04122	5.87019	0.0402158
DRAXIN	6.46724e+06	58.7084	712422000000	0.00810884
NT5C1B	12755.1	2.67548	6.08089e+07	0.0286911
PDE1C	106536000000000	1.5423e+06	7.36e+21	0.000453002
LINC00656	12937900000000	4541.25	3.69e+22	0.00656581
CST9	134244	9.40635	1915887211	0.0155548
RP11-574H6.1	2.78e+32	60681600000000	1.27e+51	0.000655264
OSGIN2	2.16258	1.37891	3.39165	0.00078142
DNAJC14	1.68628	1.08853	2.61228	0.019294
SRGAP1	1.50667	1.10599	2.0525	0.00935981
SERPINC1	35139001017	4.18303	2.95e+20	0.0372783
THADA	7.3898	1.18124	46.2304	0.0325157
NAALAD2	24.1787	1.19222	490.353	0.0380365
ACSM5	1828750260	479.962	6967900000000000	0.00580688
OLFM3	16580.6	7.85523	3.49978e+07	0.0128566
VSTM2A	214721000000	6939.74	6.64365e+18	0.00302599
DNAH14	12.7777	1.86766	87.4185	0.00941359
GPRIN2	520.022	3.56686	75815.5	0.0138845
KIAA1430	364.229	3.24235	40915.6	0.0143546
PGM5	1.56e+31	4.51191e+06	5.42e+55	0.0127227
ANKMY1	40.8644	1.60515	1040.34	0.0246729
HNRNPDL	2.75345	1.32682	5.71403	0.00654509
CDH7	9.54746	1.76732	51.5774	0.00875056
SCARA5	36.1717	2.34891	557.019	0.010109
SPATA6L	5.25962	1.56116	17.7198	0.00739021
LINC00593	21772.6	21.9476	2.15989e+07	0.00454914
TAF2	2.2896	1.28034	4.09445	0.00521801
RABGAP1L	807508000000	1241.42	5.25e+20	0.00809653
FBN2	2.61698e+07	499.904	1369980000000	0.00206359
PMS1	4.88657	1.14121	20.9239	0.0325191
LINC00301	17.8329	1.07382	296.15	0.0444689
PHLDB2	3.19861	1.02952	9.93776	0.0444038
ASTN2	109.655	2.59187	4639.21	0.0139557
STEAP3	1.69953	1.22189	2.36389	0.00163071
CCDC158	11784696340	906.461	1.5321e+17	0.00552457
CYP2U1	297.883	1.23051	72111.7	0.041949
CMAHP	8.67913e+18	9.24367e+07	8.15e+29	0.000717387
CAMKMT	1813.69	11.2965	291196	0.00378396
PRKD3	1.92638	1.05526	3.5166	0.03275
SCEL	2.42869	1.0206	5.77949	0.0448507
ZNF678	17.8044	1.82639	173.566	0.0131969
ANKS6	10.0192	3.69408	27.1745	5.99e-06
ZSWIM2	90293.3	17.2541	4.7252e+08	0.009005
VIL1	8.74368	1.65249	46.2647	0.0107458
FGFR4	22.3764	1.0459	478.729	0.0467367
SLC9C2	1124.33	2.51068	503493	0.0241001
LOC285902	9.74763e+08	1.17096	8.11436e+17	0.0482654
MGC39545	73.5329	1.17976	4583.19	0.0415129
ADAM22	3023.38	1.39901	6.53375e+06	0.0407887
TMEM26	3.06824e+06	18.2678	515338000000	0.0149652
EPB41L4A	6581.28	1.82732	2.37032e+07	0.0353568
C10orf53	102.64	1.05245	10009.9	0.047497
AVL9	381.445	4.99861	29108.1	0.00719808
KCNH5	1.34433	1.02432	1.7643	0.0329077
ZNF843	6868.92	4.48611	1.05174e+07	0.0182206
CCDC181	3.20471	1.01194	10.1489	0.0476863
ATF2	4.16984	1.11097	15.6508	0.034353
ARHGAP8	16.6617	2.30179	120.607	0.00534529
ST3GAL3	42.365	2.0955	856.498	0.0145966
MTUS2-AS1	21.7401	2.30783	204.796	0.00712837
ZNF277	7.16085	2.72133	18.8429	6.66e-05
FBXO36	364.644	1.44385	92090.8	0.0366079
UBE2W	437802	45.5668	4206360515	0.00549931
LOC554207	15563.6	23.5742	1.0275e+07	0.00356888
ANO1	1.17874	1.01564	1.36802	0.0304445
RSPH10B	2.73342	1.54881	4.82408	0.000521615
VWA3B	131834	68.433	2.53973e+08	0.00225033
ZNF26	1.60833	1.04086	2.48518	0.0323257
RAP1A	1984270000000	239.635	1.64e+22	0.0150904
MEGF10	7.25129	1.17818	44.6291	0.032613
LRP1	5.03992	1.04534	24.2991	0.0438824
DDX53	5.59215	1.07513	29.0868	0.0407495
ABCB5	1.31e+32	20.7021	8.25e+62	0.0409823
GRIK2	503.244	2.59343	97652.4	0.0206395
B4GALNT1	20.4439	1.29609	322.473	0.0320128
AKAP12	4601222323	2.93584	7.2113e+18	0.0394308
CXorf67	1.82587	1.23901	2.69071	0.00234038
KLF7	1.43713	1.10268	1.87302	0.00729323
AFF4	3.07244	1.23137	7.66621	0.0161242
LITAF	129860	21.6679	7.78278e+08	0.00797735
FMN2	2.9264	1.61283	5.30981	0.00041176
SORBS2	8029298900	1.7464	3.69e+19	0.0445286
SLC2A4RG	1.93069	1.17064	3.18422	0.00996237
RSRC1	1.52727	1.01854	2.29009	0.0404787
TYR	30.7235	1.92343	490.755	0.0154082
PIAS2	28064.2	2.17178	3.62652e+08	0.0339613
GABRG3	425889	2.607	69574683492	0.0343092
COL9A1	1.22763e+08	599.611	25134200000000	0.00283516
ANTXR2	1.78779	1.17766	2.71401	0.00637655
PIF1	22.1169	1.74872	279.722	0.0167726
ELAVL3	3.93e+33	2473310000000	6.24e+54	0.00189842
CAPRIN2	2.30334	1.18496	4.47728	0.0138779
SUGT1P1	23.787	1.08994	519.131	0.0439345
AC010524.4	42.1749	1.25845	1413.42	0.0367747
NARR	1.60041	1.04118	2.46001	0.0320374
OR8D1	2.68e+23	2965511233	2.43e+37	0.00100126
PTPRS	49.4663	1.88632	1297.19	0.0192459
BLID	4957.38	30.2328	812879	0.00107504
CDKN3	1.33073	1.00423	1.7634	0.0466659
CDC25A	1.44468	1.06811	1.954	0.016958
PHF23	2.08237	1.02253	4.24073	0.0432422
LOC400692	21.2521	2.20924	204.437	0.0081395
FCRL5	1.2e+42	104338	1.37e+79	0.0260562
FAM138A	3134.97	2.05376	4.78539e+06	0.0313675
C3orf79	8.54919e+07	1067.75	6845130000000	0.0015219
AGAP2-AS1	1.44789	1.05292	1.99103	0.0227721
LOC101928001	5.39363	1.43852	20.223	0.0124469
MTMR11	1.51012	1.04554	2.18114	0.0279929
RTN4	1.79301	1.17654	2.73248	0.00660223
C4orf27	19.6475	1.88588	204.692	0.0127556
UNC13C	89.478	3.25351	2460.82	0.00786927
LINC00290	84.3903	2.01974	3526.05	0.0198537
TNPO1	1.61953	1.1148	2.35277	0.0113965
TEX36-AS1	1.79e+20	6.10359e+06	5.23e+33	0.00320274
ESRRB	150013	13.4964	1667404250	0.0121597
RP4-798A10.7	2.67988	1.46288	4.90931	0.00141487
BC042372	2.74575	1.2067	6.24775	0.0160457
LOC100310756	1.73803	1.20665	2.5034	0.00298835
LOC375196	53.7503	1.15215	2507.58	0.0421334
AF086125	23.4362	4.55528	120.576	0.000160458
HCN1	1206.44	11.3747	127959	0.00286645
RGL3	9.79714	1.22513	78.346	0.0314461
CTD-2373J6.1	316.756	3.6691	27345.8	0.0113588
LINC00879	2.23352e+17	1.18923	4.19e+34	0.0490101
LINC00515	13.6033	1.44937	127.676	0.0223239
LINC00606	1.14244e+07	3.76324	34681800000000	0.0328436
LINC01365	8467.8	21.4364	3.34495e+06	0.00302944
LINC00692	21.2037	1.07149	419.6	0.0449307
HHIPL1	5645.94	4.22472	7.54526e+06	0.0186558
NAP1L4	8.09274	1.10463	59.2888	0.0395993
LOC100506538	8.81281	1.0107	76.8431	0.0488842
LOC401098	6951.86	14.9829	3.22556e+06	0.00474188
DPY19L4	1.83556	1.19439	2.82092	0.00560281
SHISA9	45.7433	2.70883	772.454	0.00802616
RP11-214K3.20	6.83122	1.15384	40.4436	0.0342029
BC035096	450.499	1.23358	164521	0.0423877
AC092155.4	923928	30.3476	28128806697	0.00911066
LOC101927314	12.526	1.73165	90.6079	0.0122857
LOC100652770	1.65352	1.10796	2.46771	0.0138238
LINC00558	5.81622e+06	2.20607	15334300000000	0.0389371
LINC01270	4585.07	7.50203	2.80229e+06	0.0100061
GIT2	8.35306	1.24697	55.9544	0.0287119
LOC283484	1467.93	7.81016	275901	0.00634626
AK057554	3.09978	1.16151	8.27252	0.0238891
RP11-744D14.2	14.3349	3.25466	63.1371	0.000431539
YEATS2	1.66048	1.00367	2.74711	0.0483548
NIFK-AS1	2.24769	1.00315	5.03622	0.0491127
SLC26A4-AS1	56468.4	2.24149	1422569994	0.0343393
VPS53	2.16709	1.17345	4.00213	0.0134738
LOC101928837	2.54727	1.35639	4.78374	0.0036376
DQ580846	5.52532	1.67433	18.2337	0.00501502
C11orf87	3.0941	1.00157	9.55846	0.0496819
C17orf104	6.05607	1.49361	24.5553	0.0116796
LOC100506827	331.854	1.11477	98788.7	0.0457872
ITSN1	347.445	2.71427	44475.2	0.0181125
AREG	1.38887	1.10418	1.74695	0.00500392
DPY19L2P3	999192	2.01436	495635000000	0.0389585
LOC283516	2.00701e+16	14127.4	2.85e+28	0.00855635
ABCC9	11.1047	1.95079	63.2123	0.00666671
FAM161A	2.79547	1.8159	4.30344	3.01e-06
LOC100130111	347.901	11.3081	10703.5	0.000815728
ACSL4	1.72757	1.15927	2.57446	0.00722936
LOC100505878	15185.4	4.32142	5.33611e+07	0.0208157
RP11-799D4.4	97.9863	4.31272	2226.28	0.00401279
ARHGEF7-AS2	1692.85	1.35874	2.10912e+06	0.0409277
BC043227	3.95392	1.03114	15.1613	0.0449971
LINC01122	31.1655	1.23338	787.502	0.0368643
AX746823	1.37782	1.0456	1.81559	0.0228019
LOC339862	8656.57	6.41655	1.16786e+07	0.013683
PRR26	64.0162	1.32349	3096.42	0.0355899
ATP6V1H	2.99856	1.4027	6.41005	0.00461191
LOC283038	2.20603e+08	1.40718	3.4584e+16	0.0459946
LOC101928002	29.5624	1.99612	437.818	0.0137936
ZNF496	15.2511	2.00225	116.168	0.00853462
DCTN1-AS1	10.9896	1.38317	87.3141	0.0234074
NFIA	109.804	2.0049	6013.7	0.021418
LINC01142	7.71592e+08	120407	4944510000000	4.74e-06
ASAP1-IT2	1.90425	1.1748	3.08665	0.00895752
GATM	8.11572	1.10306	59.7113	0.0397545
POLH	6.17e+28	30140	1.26e+53	0.0202831
LINC00550	4.99647	1.50531	16.5844	0.00858547
RP11-416I2.1	2.3e+40	6337120000000	8.37e+67	0.00409989
PCBP1-AS1	896936	1585.76	5.07325e+08	2.25e-05
LOC100128176	8.52175	1.01254	71.7208	0.0486745
LINC01021	2.57996	1.20391	5.5288	0.0148028
RP4-676L2.1	2530459738	13.4749	4.75197e+17	0.0259113
LOC401134	55.3807	2.51756	1218.25	0.0109146
LOC101926960	311.103	4.32939	22355.3	0.00849169
LOC654841	207.335	1.35035	31834.3	0.0378098
LOC101928388	11.8619	1.40084	100.442	0.0232551
LOC100505658	219012	24.8503	1930199768	0.00797391
LINC01020	4.52904	1.25994	16.2803	0.0206715
LOC101928663	1.11278e+06	1.39346	888633000000	0.0446631
GSTO1	2.23215	1.24924	3.98843	0.00669976
LOC100506498	22401	12.6535	3.96572e+07	0.00866316
PTRF	1.57859	1.04955	2.37431	0.0283668
C8orf88	1.39044	1.06956	1.80758	0.0138036
RPS6KA2	4.22471	1.98617	8.98623	0.000182598
SLC1A2	283.152	3.52554	22741.1	0.0116345
LOC441081	2.98002	1.03651	8.56771	0.0427117
ANKRD32	3.96272	1.20029	13.0828	0.0238493
LOC283788	3.59789	1.03917	12.4569	0.0433207
CSRNP3	43726.2	15.9874	119592673	0.00813461
ZNF17	2.83174	1.28342	6.24796	0.00993855
FN1	1.20235	1.03802	1.39268	0.0139845
KCNJ2-AS1	6672.18	3.62642	1.2276e+07	0.0216852
LOC101928157	1.60483e+06	10.5916	243163000000	0.0188874
LRRC38	2.4737	1.40195	4.36475	0.0017712
ANKRD24	485158	4.36148	53967529701	0.0272165
NHLRC4	4.56681	1.19065	17.5162	0.0268026
RP11-521O16.2	3.16e+30	5.69619	1.75e+60	0.0444573
LOC285500	2.89689e+06	25.5519	328427000000	0.0122204
TMCC1-AS1	26.1971	1.60503	427.587	0.021903
RPE	445.977	1.46079	136156	0.0366365
LOC101927377	5221749217	7.53215	3.62004e+18	0.0312111
ALDH1A3	1.19046e+07	1542.68	91866081115	0.000360508
LOC100507462	35816.5	75.3155	1.70326e+07	0.000856
AK024134	2.16221	1.07801	4.33682	0.029893
NOL4L	6299.45	59.1563	670817	0.000239619
HMGA2	2.94935	1.21854	7.13861	0.0164748
DOCK4	2.68742	1.36184	5.30329	0.00436554
NRXN1	26.5383	1.83306	384.211	0.0162005
AC004158.3	2811.05	4.97883	1.58712e+06	0.0140297
SRRM3	5624980000000	8479.36	3.73e+21	0.00461504
MAP4K4	1.44456	1.01697	2.05191	0.0399797
C12orf49	145.08	1.07932	19501.3	0.0465368
RP3-496C20.1	4.66038	1.02426	21.2048	0.0464842
ZNF252P-AS1	1476.62	21.5587	101139	0.000714634
FRY-AS1	97.5983	1.59309	5979.21	0.0291277
RP11-467D6.1	6.33126	1.2734	31.4786	0.0241128
TMED5	4.29e+20	886.528	2.08e+38	0.0222165
DSE	30.1089	2.10712	430.228	0.012099
PLK5	2.25221e+08	54.0298	938826000000000	0.0134006
RRP8	17.2313	1.71089	173.546	0.0157068
LOC100130992	5.26207e+08	6371.66	43457200000000	0.000508184
C18orf21	9364.76	76.5451	1.14571e+06	0.000192458
LOC283922	2.37303	1.05074	5.35931	0.0376126
EXOSC10	1.32646e+08	2963.76	5936660000000	0.00061918
PAK2	1.65749	1.08416	2.53402	0.0196465
FNIP1	4.28049	1.17573	15.584	0.0274179
ELFN2	1.9439	1.22125	3.09417	0.00506701
SLC9A5	2.90266	1.29555	6.50338	0.00962344
LINC00910	16014.6	2.04675	1.25305e+08	0.0342977
LOC100507053	1.62389	1.08691	2.42616	0.0179434
ZNF732	123.237	4.06155	3739.33	0.00569335
RP11-1017G21.4	62.2811	1.23045	3152.46	0.0390616
LOC101928505	4.7877e+08	125.698	1823590000000000	0.00973203
TTLL11-IT1	2.42288	1.24109	4.72999	0.00952019
D21S2088E	4004.07	30.4717	526147	0.000859932
PROX1-AS1	138113	8.96477	2127798706	0.016138
LINC01366	8.75479	1.08373	70.7244	0.0418104
LOC100506844	3.38695	1.07187	10.7023	0.0376912
LOC441666	12.3197	1.17658	128.996	0.0361114
MIR137	6.3686	1.72138	23.5619	0.00554313
GYPA	15.1667	1.9658	117.015	0.00909852
BC040901	2.52358	1.15733	5.50275	0.0199484
LINC00441	212044	23.0499	1950659479	0.0084444
FBXO18	7.78405	2.2912	26.4453	0.00100676
LINC01093	49.6797	3.48163	708.884	0.00397907
RHOQ	1.50801	1.17748	1.93132	0.00113722
CHDH	4.26205e+08	9.50447	1.91122e+16	0.0270734
C11orf54	354.363	3.72485	33712.4	0.0115446
LINC00892	7.48849e+06	1219.32	45990882178	0.000375619
CSNK1A1P1	722.981	7.81174	66912.3	0.00437468
GRTP1-AS1	5.87442	1.25035	27.5992	0.0248968
TENM3	6.67899e+08	51.9351	8589370000000000	0.0149783
LOC100506999	11.4199	1.07193	121.663	0.043643
RP11-495K9.5	17974.4	2.8502	1.13353e+08	0.0281928
LOC101930301	1.88286	1.02785	3.44911	0.0404714
LOC100506379	8.80208e+06	1.05513	73428200000000	0.0492335
PHKA2	4.23267	1.70871	10.4848	0.00182363
ZC3H12C	5.4017	1.37596	21.2058	0.0156331
FAM170B	9861.37	9.41636	1.03274e+07	0.00954204
COPA	2.73471	1.3265	5.63785	0.00642222
GPATCH11	2.17786	1.16686	4.06483	0.0144996
LOC101928211	259.982	6.27613	10769.5	0.00342584
LINC00645	16014027465	12793.4	2.00454e+16	0.00103771
AK094644	23.6151	1.95581	285.136	0.0128555
LOC283692	105.153	2.73133	4048.23	0.0124397
MCCC2	362.41	8.30743	15810	0.00222079
LOC100506071	2.23404e+07	32.0531	15570800000000	0.0136986
WDR86-AS1	19896.6	37.5054	1.05551e+07	0.00198634
LOC101927066	99.7687	2.59217	3839.95	0.0134592
ZC2HC1A	1.06593e+06	78.2749	14515683559	0.00426693
ASB3	8608460000000	16.9314	4.38e+24	0.0303354
LOC645485	1564850000000	5066.79	4.83e+20	0.00487395
TMEM44	1.6777	1.17153	2.40257	0.00474269
GRIK1-AS2	119.054	7.60889	1862.79	0.000658855
LOC497256	1.43185e+06	1.2771	1605350000000	0.0461107
DPH6	40.0212	2.6666	600.652	0.00759238
LINC00298	7.31656e+19	3880.29	1.38e+36	0.0167499
AK098263	2.53719	1.03357	6.22828	0.0421514
TSPAN10	2403.85	22.7074	254475	0.00106508
LOC400568	3699120000000000	3334.14	4.1e+27	0.011302
LOC101928781	3.97925	1.01411	15.6141	0.0476972
LOC101928386	12626.5	49.0685	3.2491e+06	0.000853739
MCM3AP-AS1	10.0546	1.06423	94.9944	0.0439791
INIP	67611.2	27.5865	1.65707e+08	0.00522082
LOC101926951	191752000000000	165.412	2.22e+26	0.0203195
SLC16A1-AS1	1.75326	1.22745	2.50432	0.00202497
BC040886	10.2381	1.46916	71.3461	0.0188581
RP11-109E24.2	205.591	1.66252	25423.9	0.0302522
TIE1	6.30487	1.94095	20.4803	0.0021896
SIAH3	773.261	1.52084	393160	0.0364533
LINC01153	6.82652e+06	31.1401	1496510000000	0.0121426
QTRTD1	2.22261	1.04178	4.74188	0.0388432
LOC101929745	77.8847	1.2108	5009.92	0.0403643
AC124997.1	25.5245	1.27677	510.274	0.0340194
NEXN-AS1	124.017	1.7034	9029.16	0.0275646
LOC101928809	19.7657	2.31943	168.439	0.00634183
LOC101927735	122150	2.74447	5436599646	0.031966
LOC340017	7568.31	10.2719	5.57631e+06	0.00801413
LINC01241	3.68679e+06	367.036	37032933111	0.00129973
FAM217A	1419431433	1425.5	1413390000000000	0.00278467
LOC101926959	1.22047e+07	60.117	2477740000000	0.00887292
LINC00619	4.54379e+06	10.142	2035690000000	0.0209488
AC090627.1	581.507	2.4435	138388	0.0226099
SLC17A1	3.1426	1.2728	7.75923	0.0130263
LINC01088	60.0744	6.07899	593.673	0.000458007
RSU1	18.3935	2.52474	134.002	0.00405274
LOC400590	13.6261	2.23461	83.0881	0.00463078
RP11-96H17.1	5.87956	1.17478	29.4263	0.0310833
LOC100507534	296.404	1.46945	59787.7	0.0355432
LINC00691	17.8729	1.81899	175.614	0.0133931
BC015159	8.8609e+07	2450.05	3204640000000	0.000632617
BC036309	21.3255	1.54459	294.431	0.0223386
EYA4	231338000000000	4869.33	1.1e+25	0.00836719
LINC01209	1.00673e+17	453.723	2.23e+31	0.0201827
LINC01091	3.92984e+07	43.422	35566300000000	0.0124604
LINC00616	106043	29.1951	3.85171e+08	0.00566349
LOC101926962	3864587072	291.076	5.13098e+16	0.00834088
LOC101930541	112701000000000	313.515	4.05e+25	0.0171556
RP11-366L5.1	26.1363	2.88577	236.715	0.00370064
LINC00485	22.0131	1.56393	309.845	0.0219393
RP11-471M2.3	25.0096	1.39075	449.744	0.0289838
RP11-171I2.1	3.40535	1.10076	10.5349	0.033455
RP11-112L7.1	21.6165	1.62533	287.493	0.0199204
LOC286083	601213	370.16	9.7649e+08	0.000418933
CTD-2587M23.1	31734	8.43831	1.19342e+08	0.013597
RAPGEF5	42474811545	965.901	1.8678e+18	0.00642241
ZNF429	1153.89	11.7295	113514	0.0025989
CRYBB2P1	42.6781	2.0788	876.185	0.0149084
LOC100128554	2358.86	1.52841	3.64052e+06	0.0381521
ERVMER61-1	395.123	2.1205	73625.4	0.0249756
LOC150005	122.706	3.01262	4997.89	0.0109891
RP11-151E14.1	771.019	2.33518	254571	0.0246673
LOC284661	1741.34	1.8312	1.65589e+06	0.0329351
LOC285627	169.56	3.37321	8523.23	0.0102199
AK093205	4.79789	1.10358	20.8591	0.0364911
LOC101927051	103.287	1.88944	5646.23	0.0231083
RP11-284F21.8	23.6683	1.19924	467.119	0.0375838
MCHR2-AS1	20262.1	23.7096	1.73158e+07	0.00398762
BC043223	1.6251e+18	11312.5	2.33e+32	0.0116973
CPEB2-AS1	1891.15	5.93741	602359	0.0102969
CASC6	220909000000000	8.69139	5.61e+27	0.0359698
LINC00560	147116	13.8619	1561327606	0.0118743
FFAR1	3.58e+28	137327000000	9.31e+45	0.00131168
S100B	1315.93	7.80837	221771	0.00603976
RP11-352B15.2	55.8331	2.7372	1138.88	0.00893715
DACT3-AS1	46132100000000	209906	1.01e+22	0.00132558
LINC00343	17562825251	2.2861	1.35e+20	0.0422387
LOC101929147	10.4246	1.85557	58.5648	0.00776853
PRKG1-AS1	23407158274	5197.5	1.05415e+17	0.00225406
LOC101928491	2.72003e+06	1655.09	4470183610	8.79e-05
AC013733.4	6510349644	462.535	9.16355e+16	0.00713038
BC035247	7.74614	1.51309	39.6559	0.0140093
LOC101928823	58.3119	1.91463	1775.95	0.019669
LOC101929384	21.5622	1.43788	323.343	0.0262267
RP11-472K22.1	274.795	4.67631	16147.8	0.00688949
LOC101928314	1156.22	10.939	122209	0.00301664
LOC101928565	261.433	1.56064	43794.1	0.0331457
RP11-266L9.1	2.28e+25	1136179924	4.58e+41	0.00229875
LOC101929486	3.6e+34	3.29742e+08	3.93e+60	0.00929102
TTLL7-IT1	7.17706	1.24299	41.4406	0.027587
LINC00895	24.5558	2.22407	271.119	0.00899336
C1orf167	19940	2.23236	1.78108e+08	0.0329266
LOC100130654	203.363	3.38859	12204.6	0.0109546
LOC101927495	4112398456	28.2646	5.98338e+17	0.0209759
LOC284898	171968	2.80236	10552912989	0.0321002
LINC00163	502.339	1.4199	177720	0.037797
LOC101927734	27262.9	37.5342	1.98023e+07	0.00237766
RP11-10K16.1	173.637	5.25438	5738.05	0.00385759
TRIQK	1.18e+28	4.06784	3.41e+55	0.0451285
BC045791	115.248	1.40875	9428.23	0.0346463
BC044614	5.7315	1.1315	29.0324	0.0349268
ZNF90	4.72734	1.45917	15.3154	0.00959745
DEFB122	489623	193.502	1238901230	0.00104947
RP11-357G3.2	3.40678	1.23358	9.40852	0.0180311
LOC642426	4.52907	1.15144	17.8146	0.0306353
VWDE	1.54705	1.04116	2.29875	0.0308041
ZNF578	128.743	1.20896	13710	0.0413865
LOC574538	40283935906	4.26523	3.8e+20	0.0371841
TEX9	1221.95	2.58265	578155	0.0237046
SNTG1	14.6691	1.07607	199.972	0.043908
ZKSCAN3	984336	315.6	3070082290	0.000774207
FAM186A	584.827	3.43358	99611.2	0.0150753
TRAPPC2	675.302	1.46619	311032	0.0373182
LDHAL6CP	3820.14	1.04777	1.3928e+07	0.0487105
LOC100509814	26331.5	2.31859	2.99039e+08	0.0326401
LOC285889	2740.24	5.49664	1.36609e+06	0.0125013
CARS-AS1	8.88317e+08	3175.46	248502000000000	0.00128166
CLVS2	17030.1	10.2257	2.83623e+07	0.0100455
AX746830	337.152	2.24438	50647	0.0228402
RP11-475A13.2	3.45902	1.16929	10.2325	0.024923
LOC101928622	522.614	27.1017	10077.8	3.39e-05
LOC340090	1458.38	1.15356	1.84374e+06	0.0455906
RP11-201A3.1	33.063	2.53794	430.728	0.00756134
LOC101929473	4.10874e+06	4.09749	4120020000000	0.0307719
FCER1A	8.59993	2.15888	34.258	0.00227877
LOC440704	9508.94	6.88131	1.314e+07	0.0130371
LOC400541	27764.6	79.5518	9.69021e+06	0.000614932
LOC101927043	268.825	3.18643	22679.7	0.0134322
NME9	1.67e+32	1.46261e+16	1.91e+48	8.39e-05
LOC146513	3.1264e+06	4.77236	2048120000000	0.02862
LOC100130078	79152700000000	2191.62	2.86e+24	0.00987563
LOC285191	7.39408	1.10643	49.4132	0.0389872
LOC401176	160.102	2.82042	9088.3	0.0137729
LOC101927447	3.38941e+17	282696	4.06e+29	0.00444783
LOC101928784	3961.72	3.78526	4.14641e+06	0.0195345
LOC101929319	1.0943e+06	43.0099	27842227246	0.00721593
FAM155A-IT1	453.167	3.87821	52952.4	0.0118042
LOC101928553	115152000000	224.557	5.90495e+19	0.0128076
RP11-893F2.14	7.59643	1.06777	54.0431	0.0428193
BC041448	18924.2	1.40024	2.55759e+08	0.0424243
DNAJB8-AS1	67465.5	42.4174	1.07305e+08	0.00311316
LOC101929288	1.77419e+17	4.42325e+06	7.12e+27	0.00143063
LOC101928886	128.272	9.85885	1668.94	0.000208892
MYCBPAP	789.618	10.8621	57401	0.0022833
LOC100130285	28.5224	2.32347	350.134	0.00882129
TLR8-AS1	3.14816e+07	32.4374	30554000000000	0.0141028
CTD-2194D22.4	36.1654	1.77935	735.066	0.0195457
ROR1-AS1	7.90184	1.68438	37.0695	0.00876462
CEACAMP3	8394740000000	285817	2.47e+20	0.000694045
LINC00894	3.04412e+07	1.41212	656224000000000	0.0454983
LOC101929297	24792000000000	6.51137e+06	9.43955e+19	6.63e-05
LOC101928271	4.97434e+08	36.4458	6789280000000000	0.0168971
LOC101929239	26.6036	2.72545	259.682	0.00476563
LOC101929517	676273000000	3.50331	1.31e+23	0.0399251
LOC102723704	23720700000000	161306	3.49e+21	0.00132895
CHCHD5	37.6503	2.47106	573.661	0.00902925
LINC00862	24.7702	1.76192	348.234	0.0173149
SH3PXD2B	1025.83	5.19253	202662	0.0101486
LINC00102	2.72944	1.04115	7.15537	0.0411538
LOC101928449	7.59507	1.09845	52.5151	0.0398651
RP11-152L20.3	3775140828	154.008	9.25384e+16	0.0110793
LOC101928160	1385.23	23.0273	83330	0.000539086
LINC00564	362.763	1.45209	90626.3	0.036404
ZNF292	12.2796	1.2415	121.457	0.0319545
RP11-359K18.3	31785500000000	101.789	9.93e+24	0.0213181
LOC100287877	1040490000000000	516.573	2.1e+27	0.0167501
TBX5	7.06e+38	1036.16	4.82e+74	0.0335953
BC038194	141.746	2.08273	9646.97	0.0214091
LOC340581	4.25e+27	1.17068e+08	1.54e+47	0.00563242
LINC01282	1557540000000	194.308	1.25e+22	0.0158283
DNAH12	1.04729e+08	1.72528	6357400000000000	0.0434239
ARNTL2-AS1	14.7876	1.06516	205.296	0.0447499
BC039686	14.453	2.45266	85.1679	0.00316398
LOC101927363	6879.31	16.3155	2.90061e+06	0.00416518
LOC101927616	4468.69	1.0871	1.83691e+07	0.0477445
F11	5899.61	7.62733	4.56325e+06	0.0105065
NADK2-AS1	260.864	3.81917	17818	0.00982998
CLYBL-AS2	498.058	5.20892	47622.4	0.00760168
LINC01432	1.96e+22	4466060000000	8.58e+31	5.86e-06
LOC101927331	4159290396	375.906	4.60213e+16	0.0074401
RP11-7F17.4	3345.2	6.25957	1.78772e+06	0.0113324
CXorf31	729416000000000	2.24338	2.37e+29	0.0447118
IRGM	3.70519e+06	33.0477	415412000000	0.0107847
LINC00173	97.783	2.50299	3820.04	0.0142626
LINC01220	280.276	2.22576	35293.3	0.0223566
BC038205	550.881	3.24843	93420.4	0.0159612
LINC00307	97109.4	9.33249	1010473426	0.0149656
CTC-384G19.1	10.5096	1.19972	92.0655	0.0336359
LOC101928031	468.976	4.82681	45566	0.00843469
CTSLP8	1.45979	1.03386	2.06119	0.0316215
DEFB107A	92.7845	1.17624	7319.06	0.0420727
ZDHHC2	5.36857	1.93788	14.8727	0.00122697
RAPGEF4-AS1	743808	84.0913	6579171985	0.00354768
HMCN2	3.41e+38	326.185	3.57e+74	0.0360173
GADL1	1896.16	3.48333	1.03217e+06	0.0188621
LOC100506403	2.17594	1.18732	3.98772	0.0118863
AX747250	3574.31	5.90061	2.16515e+06	0.012314
ZSCAN23	3.16891e+06	1576.8	6368585522	0.000114593
CDON	217.964	2.23884	21220	0.0211672
LOC284950	258.501	4.08295	16366.3	0.00867292
BC043356	15.6687	1.54701	158.698	0.0198422
C1orf180	2405.84	1.19328	4.85055e+06	0.0449117
LOC101929073	375356	1.56278	90154708424	0.0422961
CAGE1	4.23272	1.0417	17.1988	0.043688
AX746699	2.85934e+07	8.32723	98181600000000	0.0253514
C2orf50	23.5339	1.23396	448.836	0.0357533
INPP4B	3.53466	1.3409	9.31751	0.0106761
LOC100129620	835228000000	26397.3	2.64271e+19	0.00183692
GARNL3	2.14e+24	1.73431e+08	2.65e+40	0.00304186
LOC401463	26259979266	694.002	9.93637e+17	0.0070419
TREML4	36.3054	1.65469	796.572	0.0226329
LINC00934	16028965509	200.691	1.28021e+18	0.0113724
LINC00514	26.3129	3.57117	193.878	0.00133129
LOC102724718	3.08017	1.43477	6.61251	0.00390029
FLJ35816	528405689	3.39009	8.23613e+16	0.0369056
AX746710	1.49981e+08	11199.8	2008470000000	0.000103148
C9orf47	215548	46.7267	9.94315e+08	0.00433004
HFM1	95021555566	56805.3	1.58948e+17	0.000545662
LOC100127940	14220.4	13.999	1.44454e+07	0.00678871
LOC101928405	3.91e+39	1.48e+20	1.03e+59	6.46e-05
LOC101927257	7.36731	1.40098	38.7422	0.018369
RP11-52A20.2	2096.16	4.86005	904080	0.0134833
ABHD12B	41.8833	2.39963	731.032	0.01047
CXXC1P1	5757390000000	952.65	3.48e+22	0.0105616
GVQW1	16.321	1.11771	238.321	0.0412199
LOC729732	4.52837	1.1836	17.3252	0.0273712
DDC-AS1	8.96784e+06	99.4958	808297000000	0.00595553
SOX9-AS1	3618145813	9242.91	1416330000000000	0.000808732
LOC642620	9.07306e+06	733.983	112156000000	0.000860595
RP11-1109M24.16	165.103	3.89494	6998.53	0.00755807
ASB15	267049	57.5	1240264087	0.00372564
SLC9B2	4.47517	1.15484	17.3419	0.0301387
RP11-31K23.2	177.623	1.37865	22884.7	0.0366628
C14orf183	85.7728	7.13691	1030.84	0.000449579
ST7-AS2	1123.78	9.79397	128945	0.00369693
RP11-116D17.1	79472.4	1.98569	3180689786	0.0369031
LOC151760	1.85823	1.20863	2.85697	0.00475188
RP11-118G23.2	3306310000000	104.771	1.04e+23	0.0194339
ALB	5.1878	1.18373	22.736	0.0289849
HPRT1	4.67884	1.46524	14.9406	0.0091912
LOC101928968	1.1e+21	530.557	2.29e+39	0.0243529
SP140L	3.73895e+07	416.068	3359960000000	0.00273297
CMTM6	2.64691	1.02103	6.86184	0.0452001
MUC6	5.97096e+17	22.6787	1.57e+34	0.0338569
TUBA1B	1.19e+45	3.59626e+07	3.95e+82	0.0185397
FCGR2A	627.241	1.07521	365910	0.0474478
HECTD2	16680.6	21.8341	1.27434e+07	0.00410041
MEDAG	11.6739	2.05407	66.3462	0.00557245
RAB3IP	5.0274	1.36105	18.5701	0.0154208
NADSYN1	2.37907	1.01056	5.60083	0.047255
LOC283693	285.31	2.96613	27443.8	0.0152394
SLC17A4	1.14e+25	48723.8	2.65e+45	0.015906
LMO3	22.0881	1.85709	262.715	0.0142873
BX648501	6.85379e+16	10.0369	4.68e+32	0.0371655
RP11-210K20.4	5.6e+26	1.55273e+06	2.02e+47	0.0107651
AK097242	6871.59	2.56029	1.84427e+07	0.0282821
AC010095.5	63747.6	12.9395	314058105	0.0107674
LIMS1	1.87024	1.0563	3.31136	0.0317232
RP11-143I21.1	1.91876e+06	18.2086	202192000000	0.0142165
PPP1R11	354.618	7.15285	17580.9	0.0031999
MAF	28.121	1.96708	402.013	0.013953
CTNND2	4551.99	6.28262	3.29809e+06	0.0121788
CWF19L2	4.53626e+06	16.6224	1237950000000	0.0163911
RP11-157B13.7	1510.07	1.42569	1.59943e+06	0.0394214
LLNLR-246C6.1	20.0888	1.78939	225.53	0.015034
TGIF1	1.37154	1.00604	1.86984	0.0457141
TFB2M	45.8183	3.15613	665.155	0.00507899
SPRY4-IT1	1.60044	1.14742	2.23232	0.00560731
OR5AK4P	6.61271	1.48005	29.545	0.0133865
OR8G1	3.3231e+06	77.9333	141698000000	0.00576607
PNN	1.99546	1.28397	3.10123	0.0021331
OR2L2	90437.6	1.44645	5654508735	0.0428187
OR2L1P	3.72865e+07	3.51632	395380000000000	0.0346597
OR5J2	1709.95	4.33755	674100	0.0146415
OR5H1	3.6191	1.18439	11.0588	0.0240139
OR10D3	13.6801	1.80402	103.738	0.0113811
OR10D1P	538.355	11.7714	24621.3	0.00126367
OR5K1	2.08929e+07	44.0882	9900920000000	0.0114782
BDNF-AS	7.54549	1.36597	41.6806	0.0204706
DEFB114	19320.7	14.1756	2.63333e+07	0.00736195
CT45A1	1.13311	1.0077	1.27413	0.0367833
DEFB124	6.33274e+17	398.589	1.01e+33	0.0217179
SPP1	1.45736	1.12589	1.88642	0.00422883
TROAP	1.41638	1.02093	1.965	0.0371621
CADPS	9.05286	1.34898	60.7527	0.0233196
LINC00623	1.65851	1.03188	2.66569	0.0366559
LINC00354	358984	22.3585	5763786402	0.00962972
ZNF208	62.5512	1.35084	2896.46	0.0345455
BC031952	78661164855	30.1469	2.05e+20	0.023338
PWRN2	16.3223	1.56571	170.158	0.019553
EAF2	1.6096e+07	217.224	1192690000000	0.00372562
LOC100631378	33.2828	3.36933	328.772	0.00270453
BC045810	54673.9	30.1099	9.92773e+07	0.00438237
RGS13	49.237	2.17826	1112.95	0.0143125
SERPINE1	1.49325	1.22461	1.82083	7.42e-05
LOC100506083	116.253	5.06465	2668.46	0.00293287
BEND6	4.16663	1.90773	9.10026	0.000342913
LINC01012	2355.53	1.79945	3.08345e+06	0.0339725
DCAF13	13.5499	2.94696	62.3014	0.000812648
LOC101929528	17278.8	5.6997	5.2381e+07	0.0170576
RP11-102M11.2	62461.9	20.9433	1.86289e+08	0.00682737
LOC100422212	1537360000000000	2.84391e+06	8.31e+23	0.000653326
LOC101928496	191.821	2.51328	14640.3	0.0174712
LINC00458	5.67e+23	26329886511	1.22e+37	0.000479893
SLC1A3	1.50067	1.01328	2.22249	0.0427859
IQGAP3	2.9184	1.064	8.00472	0.037482
ABCA4	32365074742	1.42019	7.38e+20	0.0467241
BC033241	4.25808e+16	222029	8.17e+27	0.00386835
LRRC63	2.66862e+06	1.24516	5719380000000	0.0466522
MGAT4A	60.1707	1.34676	2688.31	0.0345551
UBR2	2024.65	5.02418	815893	0.0128689
PDLIM7	1.51203	1.16321	1.96545	0.00200286
GRIA4	3.2727	1.14097	9.38721	0.0274356
CHM	3.28421	1.1555	9.33456	0.0256715
C8orf74	8114.6	2.98714	2.20434e+07	0.0256668
DAB1-AS1	207.148	1.88358	22781.2	0.026149
STX18-AS1	29.0759	1.21856	693.772	0.0373337
PAFAH1B2	6.56349	1.93076	22.3121	0.00257997
PGM2L1	3.87234	1.73438	8.64574	0.000954358
DKFZP434L187	982.581	35.4599	27227	4.79e-05
BMS1P17	12.285	1.26536	119.272	0.0305486
LINC00463	23.9349	1.07725	531.799	0.0447502
LINC01212	36.0262	1.60861	806.836	0.0238425
LOC102724927	12.0943	1.10248	132.674	0.0413701
IQCH	40057.1	51.7362	3.10144e+07	0.00179207
GMNC	1.67e+68	1.93461e+17	1.44e+119	0.00866154
SOX5	43179.8	5.02688	3.70905e+08	0.0209236
RP11-21L23.2	27.2057	1.04313	709.548	0.0471063
BTBD8	286.444	4.06129	20203	0.00917742
AC007349.5	176963	8.60758	3638182527	0.0170882
LOC101927900	9.80291	1.16647	82.3828	0.0355761
RP5-892K4.1	20749	10.782	3.99294e+07	0.00998793
LINC00276	268.994	6.2374	11600.6	0.00357825
LYPD4	595926	7.58022	46849214372	0.0207693
LOC285423	509620	214.929	1208364378	0.000918344
LRRD1	30.2622	2.19652	416.933	0.0108365
LOC101928284	4.40706e+06	10.1475	1913990000000	0.020898
LOC729307	2.06668e+06	7.05624	605304000000	0.0235618
LOC440346	5.04141	1.17137	21.6976	0.0298279
TPP2	5.13516	1.02771	25.659	0.0462331
LOC101929410	1.37e+27	2.57129e+06	7.34e+47	0.0102852
FAM183CP	14.4085	1.08328	191.645	0.0433264
BC045784	1.97523	1.14176	3.41713	0.0149325
NHSL2	5082.89	19.1666	1.34795e+06	0.00272496
LOC100288721	2.49929e+06	6.49059	962384000000	0.0247685
BC036209	15.9283	1.15441	219.773	0.0387155
LOC152586	2.69153e+07	3.01759	240070000000000	0.0361509
MMD2	4.67144	1.12415	19.4124	0.0339233
RP11-748H22.1	6014325585	2138.02	1.69185e+16	0.00295881
RP11-489G11.3	9.75794	1.32506	71.8589	0.025335
BC036311	25.8586	1.28049	522.198	0.0339049
LOC101929865	3.93854	1.49512	10.3752	0.00554022
PP12708	7.5717	1.52848	37.5082	0.0131513
GHET1	5.55923	1.57622	19.6071	0.0076411
MYO5B	1462.73	14.9779	142850	0.00182183
UCHL5	792181000000000	148644	4.22e+24	0.0026806
FRRS1	49966.3	14.8918	1.67651e+08	0.00900119
SPATA21	487.796	3.01972	78797.1	0.0170346
LOC101926942	17785165787	2.11131	1.5e+20	0.0429647
ABCA1	2.27383	1.47637	3.50203	0.000193013
LOC101927719	157.146	8.77765	2813.39	0.000591026
AP006547.3	8.08096	1.05061	62.1565	0.044708
LOC101928269	3.33159	1.05576	10.5133	0.0401201
LOC101926928	1.87359e+06	8.79807	398989000000	0.0210354
FAM66C	421.424	1.09406	162330	0.0466398
LINC00452	11353.8	12.4633	1.03431e+07	0.00724091
RP11-153K16.2	145.219	1.15001	18337.6	0.043739
MPRIP-AS1	16594.6	84.23	3.26937e+06	0.000312513
CCBL1	6.67e+35	118.11	3.76e+69	0.0374978
RPL35	3.11798	1.07925	9.00793	0.0356537
PARK7	5.22088	1.73573	15.7039	0.00326754
DAD1	2.05296	1.08816	3.87319	0.0263619
YY1	2.05821	1.05393	4.01945	0.0345337
SART1	2.46777	1.36069	4.47561	0.00293995
RPL30	4.69553	1.03853	21.2301	0.0445295
HNRNPD	2.6481	1.1783	5.95133	0.0184194
TCEB2	2.85172	1.0479	7.76059	0.0402122
HNRNPU	2.07362	1.13833	3.77739	0.0171549
APP	1.69902	1.00658	2.86782	0.0471997
AP2M1	1.8794	1.03367	3.41711	0.0385904
SET	3.16246	1.37275	7.28549	0.00685033
PHB	2.71241	1.31758	5.58388	0.00675683
SPTBN1	2.7391	1.4384	5.21598	0.00216823
GNB1	2.29291	1.30695	4.02267	0.00381149
FTH1	1.9741	1.1368	3.42809	0.0157215
LAMC1	2.07952	1.3333	3.24338	0.00124472
ANXA5	4.23842	2.31379	7.76397	2.92e-06
PSMB7	2.09205	1.2898	3.39332	0.00277864
XRCC6	2.2946	1.02438	5.13986	0.0435382
ACTB	4.60343	1.51479	13.9898	0.00709785
PLOD1	1.77466	1.19224	2.6416	0.00470818
PSMD2	2.15375	1.25626	3.69243	0.00528005
H2AFZ	2.52659	1.32087	4.83289	0.00509519
CCT8	2.04394	1.2092	3.4549	0.00760195
CCT4	2.24961	1.16219	4.3545	0.0161275
RHOC	1.91439	1.16431	3.1477	0.0104805
M6PR	1.98581	1.05148	3.75036	0.0344547
CCT3	2.07651	1.01356	4.25417	0.0458486
PPM1G	2.37116	1.29556	4.33976	0.00511642
PHC2	1.73959	1.12784	2.68316	0.0122771
VCL	12.685	2.18741	73.5614	0.00461496
RPL8	3.45112	1.56088	7.63043	0.00221469
SDCBP	3.12698	1.38676	7.05097	0.00599382
HIF1A	2.07239	1.13722	3.77658	0.0173161
IPO7	2.20123	1.08994	4.4456	0.0277994
RPN1	2.35088	1.20602	4.58253	0.0120715
YWHAH	1.84701	1.06547	3.20184	0.0288245
PFKP	1.74286	1.12636	2.69678	0.0126235
RAD23A	1.69615	1.02733	2.8004	0.03889
RCN1	1.47738	1.02739	2.12446	0.035223
PXN	1.64724	1.15386	2.35159	0.00599767
SDHA	1.73147	1.00618	2.97957	0.047456
LGALS1	1.62245	1.18062	2.22962	0.00284786
THBS1	2.13021	1.66521	2.72505	1.76e-09
CSE1L	2.01577	1.10984	3.66116	0.0213213
SSB	1.7608	1.02874	3.01379	0.0390853
TIMP3	1.21553	1.01262	1.45909	0.0362089
NMT1	2.34658	1.11245	4.94983	0.0251036
NUDC	2.4958	1.28641	4.8422	0.0068353
ENO1	1.93213	1.08426	3.44301	0.025455
PSMD13	2.44512	1.28901	4.63813	0.00619675
TARS	1.8444	1.05149	3.2352	0.0327533
PSMC3	1.79282	1.01538	3.1655	0.0441576
RALY	1.78851	1.11838	2.86016	0.0152233
HNRNPAB	2.47225	1.1764	5.19555	0.0169079
ENC1	1.33306	1.00771	1.76344	0.0440314
PLEC	1.67029	1.12483	2.48026	0.0109872
ITGA5	1.38528	1.08197	1.77363	0.00974446
TRAM1	2.2055	1.04977	4.6336	0.0367795
MGST3	1.78536	1.01852	3.12957	0.0429667
GSS	2.16866	1.06352	4.4222	0.0332252
SCRN1	1.54534	1.04412	2.28716	0.02957
SHC1	1.55718	1.03686	2.3386	0.0328073
ITGA3	1.35781	1.04272	1.76813	0.0231785
LAMB1	1.44875	1.02453	2.04862	0.0359869
TGFBI	1.26824	1.02267	1.57278	0.0304575
PFDN1	3.86514	1.63566	9.13348	0.00206013
SNW1	2.69209	1.12505	6.44177	0.026104
KRT18	1.3713	1.09254	1.72119	0.00646382
PPP1R12A	1.96931	1.03605	3.74324	0.0386371
RUVBL1	1.63612	1.09204	2.45126	0.0169938
IER3	1.53467	1.10529	2.13085	0.010535
SMC4	1.40674	1.01822	1.9435	0.038504
TIMP1	1.38795	1.04824	1.83776	0.0220831
MTHFD2	1.95206	1.09825	3.46963	0.0226476
ELAC2	45.1007	3.99385	509.302	0.00207303
SLC29A1	1.58562	1.222	2.05744	0.000523387
SCCPDH	1.50658	1.1113	2.04246	0.00829911
NET1	1.89398	1.16411	3.08147	0.0101148
NEDD8	1.99055	1.01074	3.92019	0.0464977
TOMM34	2.47104	1.25544	4.86367	0.00883409
SLC20A1	2.4979	1.63086	3.8259	2.57e-05
GNG10	2.12885	1.14835	3.94654	0.0164316
GNL2	2.25715	1.08139	4.71127	0.0301296
EXT1	2.08214	1.32792	3.26474	0.00139428
PTGR2	3.23191	1.44671	7.21998	0.00423017
RPL38	2.18824	1.11838	4.28153	0.0222151
FIBP	1.8397	1.02631	3.29773	0.0406419
SMS	1.80492	1.29301	2.5195	0.00052049
RAI14	1.3871	1.07693	1.78661	0.0112808
SDC4	1.44794	1.0004	2.09567	0.0497497
CTSL	1.52935	1.01307	2.30874	0.0431988
ABL1	2.2771	1.34888	3.84408	0.0020689
LY6E	1.36348	1.02762	1.80913	0.0316537
VEZF1	2.31491	1.03117	5.19682	0.0419164
PLOD3	1.46087	1.03513	2.06172	0.0310538
DKK3	1.59094	1.19305	2.12153	0.00156691
ARL4C	1.5547	1.04349	2.31635	0.0300647
CRK	2.08345	1.10838	3.91631	0.0226355
PLK1	1.36057	1.03996	1.78003	0.0247215
STXBP1	1.44857	1.02042	2.05638	0.0381697
FEZ2	3.71168	1.38099	9.97587	0.00932556
MTHFD1	2.11054	1.20777	3.68808	0.00871968
HSF1	2.31502	1.23225	4.34922	0.00907856
GTF2F1	2.03346	1.04146	3.97036	0.0376224
SPOCK1	1.21466	1.06403	1.38663	0.00399443
SERPINA3	1.11755	1.00026	1.2486	0.0494705
TCOF1	2.243	1.36738	3.67933	0.00137858
BASP1	1.40351	1.07236	1.83693	0.0135589
ABCF3	1.86297	1.02668	3.38047	0.0407003
RXRA	1.5415	1.00741	2.35874	0.0461556
PFKFB3	1.46839	1.05325	2.04715	0.0234509
CTNNAL1	1.57017	1.16006	2.12527	0.00348597
SLC2A3	1.35391	1.06541	1.72054	0.0132052
PPP2R5D	2.11605	1.06239	4.21471	0.0329976
FADD	1.23567	1.02401	1.49108	0.0272845
CRIM1	2.99559	1.82779	4.9095	1.34e-05
HSPA13	1.55485	1.0019	2.41296	0.0490171
NRIP1	1.83637	1.13765	2.96424	0.0128516
EPS8	1.44947	1.02391	2.0519	0.0363303
PLOD2	1.48737	1.16523	1.89856	0.00143328
EFNB2	1.461	1.01589	2.10114	0.0408539
NUDT21	1.76345	1.03009	3.01893	0.0386363
KIAA0391	2.17723	1.26096	3.75928	0.00523741
PTPN1	2.05791	1.22812	3.44835	0.00614089
LTBP1	1.39191	1.0625	1.82346	0.0163979
SYNPO	1.60602	1.06792	2.41526	0.0228701
DBN1	2.06951	1.47629	2.90109	2.44e-05
FAH	1.79088	1.22355	2.62129	0.00271802
ATP6V1C1	2.17459	1.30457	3.62481	0.00288416
EPHB4	1.79816	1.11354	2.90371	0.0164042
MSH6	1.88883	1.16354	3.06625	0.0100909
SOX9	1.43245	1.12905	1.81738	0.00308187
UBE2C	1.61231	1.11729	2.32664	0.0106901
ACOT1	1.75486	1.1564	2.66304	0.00822163
BAG5	1.85823	1.06818	3.23262	0.0282755
RNASEH2A	1.47953	1.042	2.10078	0.0285281
PTPRK	1.73773	1.05434	2.86408	0.0301946
CHSY1	1.75601	1.12457	2.74201	0.0132751
BCAS2	2.29568	1.07576	4.89899	0.0316508
BMS1	2.70907	1.36501	5.37654	0.00437581
FUBP1	1.71925	1.01728	2.90561	0.0429767
DNM1L	1.84403	1.08396	3.13706	0.023985
SSSCA1	1.79104	1.185	2.70704	0.00568523
CCDC86	1.52353	1.01096	2.29597	0.0442145
RABAC1	1.56597	1.05957	2.3144	0.0244309
HAT1	2.36953	1.20367	4.66464	0.0125468
KIAA0040	1.65692	1.04547	2.62599	0.0316173
ABCB6	56.1293	4.19531	750.956	0.00233793
CDK9	2.01763	1.23097	3.30701	0.00536584
LINC00094	1.55175	1.0609	2.2697	0.0235343
GNL1	2.57485	1.09147	6.07426	0.0307858
COL5A1	1.19829	1.00036	1.43539	0.0495511
APOE	1.23375	1.01011	1.50691	0.0395428
KIF3C	1.83472	1.16163	2.89782	0.00925604
PRPS2	2.12394	1.10937	4.06639	0.0230159
MFAP2	1.31717	1.05497	1.64452	0.0149954
B3GAT3	1.56632	1.00871	2.43218	0.0456509
PRAF2	1.4631	1.00167	2.1371	0.0489985
SIVA1	1.77916	1.14423	2.76641	0.0105211
SORL1	1.56818	1.09904	2.23759	0.0131146
GFAP	3.35551e+16	3.50428e+08	3.21e+24	4.94e-05
MNAT1	1.91955	1.39864	2.63447	5.41e-05
NFIL3	1.60194	1.02603	2.50113	0.0381729
TFDP2	1.34059	1.03996	1.72812	0.0236705
DYNC1LI2	1.99599	1.01598	3.92133	0.0448594
FSTL3	1.27672	1.01836	1.60063	0.0342025
CD2AP	1.9027	1.04845	3.45295	0.0343806
SRP54	2.19767	1.12983	4.27479	0.0203657
IGF1R	1.59557	1.1012	2.31187	0.0135305
ERF	2.1066	1.31275	3.38053	0.0020174
GNS	1.97071	1.09664	3.54144	0.0233017
IVD	2.56e+34	9271554811	7.08e+58	0.00579368
EMP3	1.67432	1.2319	2.27562	0.000994331
SEMA3C	1.30272	1.06509	1.59335	0.0100614
HRSP12	1.45502	1.00366	2.10936	0.0477859
RGS3	1.53052	1.10616	2.11767	0.010201
C17orf75	2.54471	1.33723	4.84248	0.00443832
TRIM32	2.54325	1.70075	3.8031	5.45e-06
VRK1	2.17573	1.39078	3.4037	0.000662303
MIR7110	1.46339	1.0001	2.14131	0.0499424
SCG5	1.30531	1.13453	1.50179	0.000195939
ARG2	2.2098	1.14348	4.27051	0.0183326
AP001062.7	1.83e+46	41905773183	8e+81	0.0109556
SYT1	1.71412	1.07545	2.73208	0.0234648
PAWR	1.9999	1.16572	3.43101	0.0118431
KDELR3	1.25457	1.00191	1.57094	0.0480916
RFC4	1.62162	1.13441	2.31808	0.00800817
STK3	1.79465	1.07085	3.00768	0.026433
PBX3	1.49802	1.03243	2.17356	0.0333345
TPST1	1.40082	1.09937	1.78492	0.00640613
NDC80	1.43956	1.01924	2.03321	0.0386258
CKS2	1.52992	1.06925	2.18906	0.0200043
ZC3H14	2.90869	1.47321	5.7429	0.00209611
PSMC1	2.33258	1.25071	4.35026	0.00773381
CHKA	1.36287	1.00721	1.84413	0.0448034
SMC2	1.43748	1.02971	2.00673	0.0330074
GNA11	1.66953	1.05658	2.63807	0.0281104
FADS3	1.38442	1.07142	1.78887	0.0128649
PKMYT1	1.51277	1.03663	2.20759	0.0318317
EBAG9	2.01056	1.01145	3.99661	0.046323
CD151	1.54421	1.02527	2.32583	0.037583
GTSE1	1.41902	1.04689	1.92344	0.024119
GOLIM4	2.57051	1.0078	6.55635	0.0481279
MT1X	1.60983	1.15148	2.25063	0.00535344
GOLGA2	1.91465	1.1226	3.26554	0.0171011
FOSL1	1.28154	1.03872	1.58112	0.0206434
PDCL	1.61854	1.00879	2.59684	0.0459072
RAD1	1.5873	1.06717	2.36093	0.0225536
EDNRA	1.36857	1.06646	1.75627	0.0136774
GEM	1.40996	1.09212	1.82029	0.00838692
DOLK	2.15884	1.3093	3.55961	0.00255978
PPP3R1	1.78599	1.19869	2.66103	0.0043613
FAM216A	1.65367	1.09816	2.4902	0.0160287
TOX	1.31874	1.05384	1.65023	0.0155905
SEC14L2	1.73792	1.2895	2.34226	0.000283611
AHSG	123474000000	48774.2	3.1258e+17	0.000686445
DZIP1	1.35389	1.02028	1.79659	0.0358117
L1CAM	1.23922	1.00095	1.53422	0.0489928
BSN	51316100000000	5.77543e+06	4.56e+20	0.000110111
STC1	1.37051	1.13028	1.6618	0.00134875
MRPL28	2.59121	1.4398	4.66341	0.00149449
CGRRF1	2.11648	1.25316	3.57457	0.00504887
CCDC85B	29851.5	42.4533	2.09904e+07	0.00206551
ACD	1.86773	1.04287	3.34503	0.0356294
GABPB1	1.93806	1.08627	3.45777	0.0250829
ADA	1.35034	1.01336	1.79939	0.0403118
HOMER3	1.38635	1.0211	1.88225	0.0362758
GFER	2.46928	1.48991	4.0924	0.000453517
SGCE	1.38279	1.11506	1.71479	0.00315832
AFP	26.8748	2.35499	306.692	0.0080611
ALDOB	8.94405	1.43247	55.8449	0.0190499
KIF23	1.38252	1.00884	1.89461	0.0439347
CSPG4	1.45071	1.15553	1.82129	0.00134868
TAGLN3	1.75886	1.11923	2.76405	0.0143509
IARS	3.03333	1.45562	6.3211	0.00305505
MT1G	1.78711	1.21589	2.6267	0.00312904
GNAO1	25.5092	2.29669	283.329	0.00836798
TTF1	1.88223	1.0145	3.49216	0.044898
CCNF	1.53507	1.0234	2.30256	0.0382856
PDPN	1.30235	1.0404	1.63027	0.0211342
PLK4	1.6641	1.07043	2.58704	0.0236797
INHBA	1.42626	1.15521	1.7609	0.00096103
TOP3A	4.24538	1.66997	10.7926	0.00238792
SNAP91	1331332546	1668.95	1062010000000000	0.00244459
SRPX	1.31971	1.08809	1.60063	0.00484252
GC	1.31e+23	78277.1	2.19e+41	0.0129087
GPC4	1.16237	1.01625	1.3295	0.0281519
ITGB4	1.34464	1.02183	1.76944	0.0345037
NF2	2.03299	1.06784	3.87046	0.0307898
TRO	8.0874	2.73458	23.9181	0.000157897
ITGA2	1.6436	1.10783	2.4385	0.0135597
AKAP10	1.6369	1.05678	2.53549	0.0272914
EXOSC9	1.98287	1.1726	3.35304	0.0106485
ORC1	1.75013	1.12932	2.71222	0.0122773
GFPT2	1.31279	1.05599	1.63204	0.0142662
APOB	4560.14	2.29516	9.06035e+06	0.0296766
SGCB	1.75222	1.19689	2.5652	0.00392454
NCAN	1339870000000	15226.7	1.18e+20	0.00277294
CDC25C	1.51411	1.04554	2.19268	0.0281155
CD58	1.65695	1.02631	2.67511	0.0388061
KHK	619.32	12.9741	29563.3	0.00111637
PCMT1	3.45448	1.45461	8.2039	0.00496767
IL1RAP	1.51139	1.03405	2.2091	0.0329366
LIF	1.99382	1.30724	3.04101	0.0013559
ADD2	1.61326	1.19115	2.18495	0.00200051
HNRNPA2B1	3.70767	1.51277	9.08721	0.00417047
IGFBP1	2.74158	1.04756	7.17501	0.0399149
SNX4	2.17262	1.10364	4.27702	0.0247471
CTNNA2	143815	24.8022	8.33911e+08	0.00722644
CHEK1	1.51954	1.06448	2.16915	0.0212203
SEMA5A	1.45875	1.09535	1.94271	0.00979375
SNAPC1	1.58449	1.14993	2.18326	0.00489117
HPCAL1	1.68119	1.1089	2.54884	0.014412
PDGFA	1.33077	1.02504	1.7277	0.0319012
PLAU	1.25617	1.02559	1.53861	0.0275161
PTPN14	1.54257	1.01607	2.34189	0.0418695
GCNT1	1.64823	1.23529	2.19921	0.000683775
CPB1	665252	192.1	2303799026	0.0012621
CIZ1	1.84177	1.14977	2.95025	0.0110688
GEMIN4	1.59208	1.01539	2.49629	0.0427117
SV2B	2.24313	1.26525	3.97679	0.00568766
FXN	1.83118	1.08049	3.10342	0.0246022
ABHD2	1.40775	1.0185	1.94577	0.0383623
ANGPT2	1.36875	1.0619	1.76426	0.0153622
ROR2	1.42515	1.00848	2.01398	0.0446595
SMURF2	2.12582	1.24184	3.63906	0.00596584
SYT17	1.5816	1.0202	2.45193	0.0404245
SNRPG	2.6201	1.30697	5.25254	0.00663975
B9D1	3.14919	1.75184	5.66113	0.000126243
PCBP3	979.952	34.3196	27981.2	5.64e-05
TSPAN9	1.60179	1.07914	2.37756	0.0193917
NCAM2	533.755	2.09273	136136	0.0263406
GAL3ST1	216026	40.6323	1148526140	0.0050106
MTTP	72050.7	39.3072	1.3207e+08	0.00352673
CYP27B1	1.29931	1.07931	1.56416	0.00566861
SCGN	37302.2	1.9489	7.13971e+08	0.0363841
LOC101929036	75.1759	4.38381	1289.16	0.00288973
STAC	1.47139	1.03336	2.09511	0.0321981
ADAM17	3.12637	1.46462	6.67355	0.00321616
BPHL	2.47726	1.32226	4.64117	0.00462525
TCP11L1	1.27036	1.03534	1.55874	0.0218678
GRM3	1.20996e+16	581956	2.52e+26	0.00225022
GH1	390241000000	2.97132	5.13e+22	0.0410192
CRAT	3.65858	1.51006	8.86404	0.00406851
GREB1	2.25104	1.09559	4.62506	0.0272124
REG1B	38098100000000	1.48944e+06	9.75e+20	0.000326627
ADORA2B	1.52758	1.15056	2.02815	0.00339213
SLC22A4	1.59042	1.12508	2.24821	0.00860624
IL27RA	1.45047	1.03644	2.02989	0.0301064
CYP3A7	33.473	1.42665	785.364	0.0292075
PTPRT	18.7721	3.29519	106.941	0.000955726
KCNK3	15711295910	148.994	1.65674e+18	0.0127437
ACTL6B	777998526	114.658	5279010000000000	0.0107475
TNFAIP6	1.30772	1.06856	1.60041	0.00922794
REL	1.73561	1.1454	2.62993	0.00931774
ELAVL4	23090600000000	60290.4	8.84e+21	0.00227678
DPYS	1309.23	3.60442	475549	0.017021
MATN3	1.73381	1.11779	2.68931	0.0140045
SLC22A18AS	5.37777	2.08885	13.8451	0.000489083
RIMS2	1.32743	1.02609	1.71726	0.0310824
PTX3	1.17291	1.01994	1.34882	0.0252954
ZNF134	1.64236	1.04794	2.57395	0.0304453
HRG	64.5714	1.29917	3209.32	0.0365018
GPR4	2.48173	1.40244	4.39165	0.00180001
PROC	1.72515	1.30278	2.28445	0.000141178
FOXD1	1.29764	1.01832	1.65357	0.0351363
EPPIN	873656000000	1.7821	4.28e+23	0.045281
MSI1	6.15936	1.04012	36.4745	0.0451444
PON1	467.005	1.86608	116872	0.0291562
SOCS3	1.62586	1.07124	2.46763	0.0224161
XCL1	5625.03	5.35797	5.90541e+06	0.0149782
ASAP2	1.6657	1.01841	2.72438	0.0420879
MLANA	1.08476e+08	134.169	87702800000000	0.0076795
HAS2	1.32079	1.13353	1.53897	0.000361412
LIN7A	35.224	7.86489	157.756	3.22e-06
COMMD4	2.46886	1.18453	5.14572	0.0158691
SEMG1	4050292469	1.45227	1.1296e+19	0.0461969
MT1H	1.79401	1.2164	2.64591	0.0031974
RTEL1-TNFRSF6B	1.36405	1.00381	1.85356	0.047228
UGT2B4	862603	11.7422	63368580734	0.0168099
NUP155	1.56696	1.15172	2.13193	0.00424768
CDKL5	6.66954e+06	312.944	142143000000	0.00200232
MED22	2.99959	1.55834	5.77379	0.00101001
INS	1.85605e+17	6892.06	5e+30	0.0117315
PTGER2	1.35149	1.04546	1.7471	0.0214835
NR0B1	51097.1	3.81619	6.84167e+08	0.0253385
SI	520.353	7.50474	36079.5	0.00382941
SKIL	1.48439	1.1087	1.98738	0.00797664
KCNJ10	9.19e+34	1.62111e+06	5.21e+63	0.0171605
LPAR2	1.81034	1.05901	3.09472	0.0300425
TNFRSF8	2.95746	1.01296	8.63467	0.0473092
SLITRK3	1.04234e+17	14664.8	7.41e+29	0.0094496
HOXC5	3.82031	1.81351	8.04779	0.000422096
PCYT1B	5.38332e+08	1130.06	256448000000000	0.00257946
LOC729966	5.44778	1.36462	21.7483	0.01639
WISP1	1.30143	1.05186	1.61021	0.0152903
LOC101060181	241.755	3.30548	17681.4	0.0122144
NGF	1.93816	1.17105	3.20776	0.0100466
POM121L9P	2.8107	1.27016	6.2197	0.01077
PDE6H	853785000000000	1346.89	5.41e+26	0.013151
CRYBA4	9051770000000	3597.69	2.28e+22	0.00690559
RASL10A	9.25613	2.12074	40.3991	0.00307737
ACTN3	6.04521	1.03326	35.3684	0.0459056
GLE1	1.58743	1.02233	2.46489	0.0395568
VCY	1.77282	1.24208	2.53034	0.00160919
IL11	1.24805	1.0657	1.4616	0.00596689
SRD5A2	6.79402e+08	348.839	1323210000000000	0.00591768
PMCH	3.47023	1.52925	7.87479	0.00292083
TGFBR1	1.77936	1.28715	2.45978	0.000486961
AGXT	7911.97	4.75795	1.31568e+07	0.0176831
PTH	14182.5	1.03684	1.93996e+08	0.049136
CRYBA1	11120483252	29.1147	4.24752e+18	0.0217711
RIT2	26529.7	7.48362	9.40486e+07	0.0145813
CCDC106	2.71849	1.14574	6.45015	0.0232938
PHOX2B	1380770000000	1833.84	1.04e+21	0.00735112
HSF2BP	1.42673	1.08524	1.87567	0.0108958
GIF	73.6316	1.55788	3480.12	0.0288656
HAVCR1	679012000000	26.7684	1.72e+22	0.0258205
IMPG1	6.32166e+07	180.161	22182100000000	0.00582921
IAPP	39756.2	5.42864	2.91152e+08	0.0196714
SLC18A1	2.22238e+06	7.21633	684419000000	0.0234225
CELA2B	3308.63	6.73753	1.62478e+06	0.0103664
PYY	9.23229e+16	3.31386	2.57e+33	0.0431785
AKR1D1	481.312	5.42896	42671.4	0.00694848
HNRNPH3	2.48019	1.00327	6.13129	0.0491796
CDK6	1.4494	1.0887	1.92961	0.0110214
CITED1	27.3297	1.29273	577.779	0.0335954
AKT1	1.92414	1.07643	3.43941	0.0272092
GPC5	1957.5	2.09148	1.83211e+06	0.0299048
CNTN6	18531.6	15.1894	2.26091e+07	0.00672248
NR1I2	3.39973e+19	4.55945e+08	2.53e+30	0.00043011
SLC9A3	3.98736e+16	108.882	1.46e+31	0.0254769
PTBP3	1.83143	1.24444	2.6953	0.00214646
AANAT	152915000000	10.9127	2.14e+21	0.0307373
RFX3	152.832	4.23583	5514.29	0.00597738
SLC28A2	1975.23	9.9504	392100	0.00493718
MBL2	1.36736e+17	92792.1	2.01e+29	0.00577867
LINC00483	114.991	6.8701	1924.69	0.000965112
ABI2	1.96965	1.18323	3.27876	0.00913235
ZNF80	8.08059	1.61896	40.3319	0.0108553
VCX2	1.73504	1.02378	2.94043	0.0406286
ALOX15	4.33689	1.50364	12.5087	0.00663407
NMBR	3.73e+79	1.78e+26	7.84e+132	0.00344671
TGFBR2	1.45037	1.00915	2.0845	0.0445201
STX2	2.44201	1.10267	5.40814	0.0277439
SH2D2A	1.36898	1.01338	1.84937	0.0407
NTSR1	12.0706	3.76797	38.6682	2.75e-05
TEX28	12109.9	28.3664	5.16983e+06	0.00234619
RHBDL1	6.41373	1.11426	36.9177	0.0374231
PGLYRP1	44.6457	3.28949	605.942	0.0043062
CYP7A1	5.64211e+06	162.565	195819000000	0.00356373
MYF5	1.43767	1.0376	1.992	0.0291245
PRKG2	218.728	4.46173	10722.7	0.00666687
CHRNB4	46695.6	22.6992	9.60595e+07	0.00574285
TROVE2	10.8522	1.76271	66.8125	0.0101335
P4HA1	1.63637	1.19593	2.23902	0.00208155
EFCAB2	34.7719	2.22538	543.318	0.011396
MAGEB4	788993	3.9659	156966000000	0.0291622
CRYGA	4.31e+62	6.42153e+06	2.89e+118	0.0278803
MMP20	1.73473	1.07784	2.79198	0.0232889
PEMT	1.87662	1.16547	3.0217	0.00959786
KCNH1	27.688	1.18711	645.792	0.0387621
TBX1	5.25413	1.47583	18.7054	0.0104452
ADAM2	111729	13.6521	9.14392e+08	0.0114527
NPHS1	21620.4	13.939	3.35348e+07	0.00774818
ARTN	1.27088	1.01811	1.58642	0.0341259
SOX30	406.042	9.90344	16647.8	0.00152382
POU3F4	36.2114	1.65195	793.768	0.0226897
USH2A	5.6214e+17	1.60982e+06	1.96e+29	0.00257957
SERPINH1	1.54636	1.16699	2.04907	0.00240355
PKP2	1.39418	1.10456	1.75975	0.00515764
RASSF8	11.5679	1.13844	117.543	0.0384931
S100A5	11.8007	1.13844	122.322	0.0385804
AIF1	57.0874	1.27842	2549.22	0.0369164
SPIN2A	9183.01	6.55205	1.28704e+07	0.0135692
POU1F1	32.8296	2.2953	469.561	0.0101095
INSR	2.37578	1.11942	5.0422	0.0242092
CXCL5	26.5808	1.54919	456.07	0.0237102
SCN7A	40821624513	864360	1927910000000000	8.61e-06
IL3	2483550000000	37.9745	1.62e+23	0.0246916
TSPY1	1.76734	1.14342	2.7317	0.0103709
CSNK1D	1.94008	1.09641	3.43293	0.0228417
CCL27	4.54489	1.1125	18.5671	0.0349934
OPRM1	424034000000	35.3444	5.09e+21	0.0237563
ACOT7	1.76404	1.18735	2.62082	0.00495195
ZNF157	18128.9	189.838	1.73125e+06	2.49e-05
C9orf38	1.5932	1.14433	2.21813	0.0058072
SIK1	1.42055	1.0041	2.00973	0.0473603
TMX1	1.41938	1.00876	1.99713	0.0444272
ANP32E	1.38659	1.00668	1.90987	0.0454197
EDRF1	70.8656	1.27012	3953.91	0.0378482
TRIO	1.51211	1.08887	2.09987	0.0135824
STAM2	1.86669	1.07861	3.23057	0.025722
ADRB1	44079	10.0062	194175804	0.0124905
RAB9BP1	20965.6	2.3554	1.86616e+08	0.0319844
KCNC4	9.93255e+07	20840.2	473390000000	2.03e-05
CHST3	257.108	10.2104	6474.26	0.000747564
IFNA10	7031695927	1.18505	4.17239e+19	0.0482964
PAPOLB	1964.11	6.63226	581663	0.00901297
OR7A5	7.44147	1.9854	27.8914	0.00290781
HMHB1	39912.4	7.40981	2.14986e+08	0.0156553
PGR	49745178184	6.57114	3.77e+20	0.0338227
RBMY1A1	7.99094	1.50393	42.4587	0.0147345
ST3GAL1	4.14209	1.84982	9.27488	0.000549307
XKRY	2114.83	1.47177	3.03886e+06	0.0390036
CBLB	13.5052	1.56834	116.295	0.0178063
KCNJ4	102.888	1.22883	8614.66	0.0402494
TANC2	1.28603	1.00359	1.64795	0.0467793
ELAVL2	1.57058	1.24795	1.97663	0.000119111
CACNA1E	4.34009e+07	2038.38	924083000000	0.000543147
GJC1	2.07821	1.54414	2.797	1.39e-06
CLDN6	7.21201	1.54372	33.6933	0.0120046
LMX1B	23749.2	27.6557	2.03945e+07	0.00346513
GFI1B	21.0892	2.61615	170.003	0.00419512
OR2F1	14241179539	5.3596	3.78407e+19	0.0347208
S1PR2	356167000000	1.14718e+06	1.1058e+17	3.75e-05
OR2H2	334701000000	1.76121	6.36e+22	0.0452117
HIST1H2AJ	3.309	1.35798	8.06309	0.00845496
TRPC7	285478000000	3864.45	2.10891e+19	0.00432442
CNTF	2.88964e+18	878115	9.51e+30	0.00384497
FLNB	1.45841	1.00886	2.1083	0.0447648
ACTN1	1.84795	1.28225	2.66324	0.000990283
CLIC1	2.63999	1.14638	6.07963	0.0225524
GARS	2.77395	1.47109	5.23066	0.00161727
USP11	1.45989	1.02443	2.08046	0.0363041
FLOT1	1.60391	1.01954	2.5232	0.0409847
ATIC	2.15581	1.1175	4.15886	0.0219439
HNRNPR	2.1579	1.24068	3.75321	0.00645664
ESYT1	2.83072	1.42542	5.62149	0.00295276
RPS28	3.12939	1.14071	8.58508	0.026716
CRIP2	1.39129	1.01601	1.90519	0.0394976
TUBB	1.71437	1.08082	2.71927	0.0220115
WHSC1	1.4194	1.04203	1.93345	0.0263492
CTGF	1.27293	1.00875	1.60629	0.0420157
PLIN2	1.41465	1.03535	1.93291	0.0294004
TM9SF1	1.91683	1.10621	3.32148	0.0203503
PRPF4	1.56178	1.01711	2.39812	0.0416007
AATF	2.81723	1.42362	5.57505	0.00293744
WDR46	2.67812	1.37948	5.19931	0.00360973
LOC100996517	1.81066	1.10412	2.96934	0.018652
FERMT2	1.29511	1.06361	1.57699	0.0100607
LAMB3	1.43392	1.12776	1.82321	0.00327078
ISCA1	1.97639	1.08934	3.58574	0.024992
TFPI2	1.16603	1.04247	1.30424	0.00719616
CDC42EP3	1.4048	1.03696	1.90313	0.0282161
GPN1	2.33882	1.27424	4.29281	0.0061045
UAP1	1.99904	1.27675	3.12995	0.00246167
POLR3C	2.0348	1.03918	3.98429	0.0382584
DPM2	2.0801	1.15472	3.74707	0.0147271
SLC12A4	144.133	1.55676	13344.6	0.0314334
TMED7	2.17443	1.07207	4.41031	0.0313323
PPAT	1.77245	1.17031	2.6844	0.00688094
RAP1GDS1	2.69374	1.44692	5.01495	0.00177791
VTI1B	2.24341	1.0865	4.63219	0.0289449
APLP1	4.52966	1.37483	14.9239	0.0130191
AURKB	1.42618	1.03678	1.96185	0.0291141
CDR2	1.87932	1.10067	3.20882	0.0208131
NCBP1	4.94854	1.89272	12.938	0.00110984
EXOSC2	2.32317	1.33881	4.03125	0.00272119
YIPF4	2.15335	1.01082	4.58726	0.0468271
MINPP1	2.19399	1.26657	3.8005	0.00506343
DCAF7	2.38319	1.18803	4.78069	0.0144832
TOR1B	2.02717	1.05303	3.90245	0.0344642
TGFB1I1	1.26698	1.00054	1.60439	0.0494827
CBX5	1.75807	1.08132	2.85837	0.0228917
LLPH	46.7241	6.90756	316.051	8.1e-05
JAG2	1.46818	1.06942	2.01564	0.0175473
TSPAN5	1.57128	1.13331	2.1785	0.0067155
SPC25	1.39192	1.04259	1.85831	0.024908
PUF60	2.57789	1.45616	4.56371	0.00115594
AP5Z1	2.06477	1.17549	3.6268	0.0116521
ATP2C1	2.09791	1.22026	3.6068	0.00736259
GSK3B	2.5043	1.3575	4.61988	0.0033009
VEGFC	1.20214	1.01795	1.41965	0.030033
EPOR	4.87205	1.83189	12.9576	0.00150921
RAD51D	2.19779	1.05955	4.55882	0.0344001
NFKBIL1	2.9289	1.01731	8.4325	0.0463965
GATA6	1.3093	1.04699	1.63733	0.0181493
GART	1.96048	1.26267	3.04393	0.00270902
GOSR2	1.79259	1.02203	3.14412	0.0417543
NOS2	5.82721	1.68203	20.1877	0.00543232
CTSZ	1.41463	1.09825	1.82214	0.00724052
TPX2	1.39523	1.02987	1.89019	0.0315578
AQP4	8.30094e+08	568.325	1212430000000000	0.00457159
INVS	1.82926	1.03596	3.23003	0.0373666
KCNJ15	1.3726	1.03747	1.81597	0.0265857
BANF1	1.58679	1.0071	2.50017	0.0465413
KCNJ13	17518.4	88.2766	3.4765e+06	0.000294797
ITPK1	11.3633	1.25789	102.651	0.0304431
HSP90AA1	2.06028	1.08201	3.92303	0.0278178
CSF2	4.01782	1.22647	13.1621	0.0216104
AP4S1	1.56083	1.10569	2.20333	0.0113694
CCL15	774.393	6.51007	92116.4	0.00636605
ODF2	1.88636	1.19954	2.96644	0.00600288
LINC00588	13.151	1.01825	169.849	0.0484023
EFCAB11	6.34723	1.53043	26.3242	0.0108869
TRIM27	2.13277	1.20972	3.76013	0.00884355
AGPAT2	2.1764	1.21966	3.88365	0.00848798
SLC43A3	1.57933	1.03128	2.41863	0.0355882
ONECUT1	1.2896e+16	86.7675	1.92e+30	0.0258783
DLC1	1.47478	1.0879	1.99925	0.0123268
FPR2	1.22551	1.01505	1.47961	0.0343997
SLC6A5	2.64e+82	5.46e+31	1.28e+133	0.0014363
PLAUR	1.36929	1.05107	1.78386	0.019855
WISP3	1.19381	1.03206	1.38091	0.0170868
PHLPP1	281.373	2.44803	32340.6	0.0198159
COL4A6	2.33698	1.43796	3.79808	0.000612788
KCNB1	10.094	1.20655	84.4472	0.0329073
KCNG1	206.336	11.0328	3858.91	0.000361461
PDE6C	1.96697	1.09424	3.53575	0.0237611
NF1	10.757	1.63939	70.5828	0.0133244
HGC6.3	5.32368	1.33905	21.1655	0.01757
N4BP2L1	10271400000000	98.7983	1.07e+24	0.0206216
PADI4	3.71305e+07	31.9886	43098900000000	0.0144315
MT1HL1	1.89176	1.26994	2.81804	0.00171732
PDC	54003452560	5.84077	4.99e+20	0.0347979
PDLIM4	1.45091	1.08934	1.93248	0.010924
CATR1	6.27824e+07	38.634	102025000000000	0.0138641
TCRBV12S3	3.90581e+06	42.0734	362589000000	0.00930333
IGHD	4.13909	1.12079	15.2857	0.0330858
LBP	6.69956	1.44488	31.0642	0.0150912
GPR135	3534625908	14418.9	866471000000000	0.000515749
MGC2889	8.82e+40	58.7924	1.32e+80	0.0405127
SERINC3	2.12148	1.10571	4.0704	0.0236838
PCDHGA10	1.61666	1.09777	2.38083	0.0150042
ARL6IP1	2.00659	1.15954	3.47241	0.0128106
GPR107	2.31061	1.43892	3.71037	0.000528575
FLII	2.76672	1.13668	6.73428	0.0249463
PMPCA	2.74705	1.33802	5.63987	0.00589848
GRINA	1.59262	1.00958	2.51238	0.0453969
PEG10	1.42891	1.08179	1.88742	0.011949
FAF2	1.82007	1.05699	3.13406	0.0307847
ATXN7L3B	2.0898	1.08016	4.04316	0.028599
SMG5	3.59767	1.62569	7.96169	0.00158351
SDC2	1.23805	1.02159	1.50037	0.0294234
MT2A	1.74255	1.22267	2.48348	0.00212586
SERPINE2	1.22012	1.0153	1.46626	0.0338427
PSME4	1.97892	1.05349	3.7173	0.0338419
MAP1B	1.42762	1.06259	1.91806	0.0181331
ATP13A3	2.00181	1.19432	3.35526	0.00844256
FAM98A	2.58908	1.16398	5.75894	0.019688
MYH10	1.50716	1.00517	2.25985	0.0471537
KIAA1279	3.22962	1.49427	6.9803	0.00287
SETD3	2.35871	1.1572	4.80775	0.0181863
CEBPB	1.95612	1.11391	3.43511	0.0195189
MXRA7	1.64163	1.09198	2.46797	0.0171744
BOP1	1.48891	1.10242	2.0109	0.00943527
GAPDH	2.51744	1.02097	6.20732	0.0449591
EHBP1	1.49209	1.00706	2.21073	0.0460391
TUBB4A	41.2883	1.77157	962.266	0.020562
NUP188	1.86749	1.09178	3.19435	0.0225726
NME4	1.40173	1.03932	1.8905	0.0269193
C1orf216	1.94749	1.12517	3.37077	0.017251
CIT	1.61685	1.08137	2.4175	0.0192256
NAB2	2.32269	1.21491	4.44056	0.0108116
FUBP3	2.27479	1.07641	4.80735	0.0313319
UBXN7	1.97753	1.19214	3.28034	0.00827588
MT1E	1.32901	1.00235	1.76213	0.0481244
CDS2	1.81691	1.17664	2.80559	0.0070648
KLC1	1.58759	1.04029	2.42283	0.032103
MISP	1.66756	1.19297	2.33094	0.00276646
CTC-425F1.4	1.55271	1.09876	2.1942	0.01264
NPTXR	1.36815	1.00546	1.86167	0.0460851
Y16709	2.17716	1.26439	3.74884	0.00501512
TSR2	2.83548	1.38831	5.79117	0.00423088
SNAI2	1.49731	1.02681	2.1834	0.0359569
PCNX	1.94345	1.28121	2.94799	0.00177428
GPX7	1.29638	1.05439	1.59392	0.0138036
TMCC1	1.84861	1.147	2.97937	0.0116296
PHLPP2	2.24047	1.14232	4.39434	0.0189197
ERCC2	2.37939	1.23301	4.59163	0.00975378
NPTX2	1.24903	1.04842	1.48801	0.0127978
PDZD8	1.80381	1.07978	3.01334	0.024251
KIF3A	1.87956	1.19106	2.96605	0.0067049
MT1F	1.76673	1.19303	2.61633	0.00449757
FCHO1	4.87112	1.57126	15.1011	0.00609303
TMEM262	103.779	2.49635	4314.32	0.0146466
OAZ3	5.6821e+17	319557	1.01e+30	0.00450177
DCBLD2	1.58164	1.30209	1.92119	3.83e-06
SERPINA4	119477000000	24.0841	5.93e+20	0.0251376
TWIST1	1.30662	1.02348	1.66809	0.0318532
SHMT2	1.49869	1.04005	2.15959	0.0299594
LOC645166	1.4197	1.14259	1.76401	0.00156071
RFPL1S	91.1051	4.56038	1820.05	0.00314597
TACR2	6.40495e+08	2.97062	1.38097e+17	0.0383428
RP11-348B17.1	549742	65.9317	4583783378	0.0041145
CT62	8.04213e+07	186.334	34709600000000	0.00596671
GMPS	1.82795	1.23232	2.71149	0.00271456
FBXL2	1.65202	1.0489	2.60193	0.0303145
FSHB	248.185	8.18108	7529.08	0.00153917
CACNG2	40683	9.25222	1.78887e+08	0.013146
CEBPE	3.40947	1.43118	8.12232	0.0056158
SSTR5	4.94401	1.08784	22.4696	0.0385503
PTTG2	8.63263	1.68551	44.2135	0.0096991
TSPAN2	2.20197	1.09052	4.44621	0.0276888
NHLH1	25.9741	2.44362	276.089	0.00691611
CLDN9	7.98526	1.39843	45.5972	0.019428
CALCB	5.4379	1.3307	22.222	0.0183855
WDR43	2.38696	1.24158	4.58898	0.00908613
SBSPON	2.97996	1.55282	5.71871	0.00102638
MEGF8	1.81154	1.14859	2.85716	0.0105928
ZNF484	112.583	15.2265	832.43	3.7e-06
IL4I1	7.6047	1.93286	29.9201	0.00369706
LRRC42	2.24591	1.19918	4.20631	0.0114934
MCF2L2	27.6084	1.11381	684.337	0.0427882
CAMK1G	1.74868e+17	2.67462	1.14e+34	0.0444561
IGSF9B	6.17e+25	5.45518e+08	6.98e+42	0.00303587
LOC100129973	5.78836e+08	266.061	1259300000000000	0.00673002
PRKAG2	8.51225	2.00492	36.1403	0.00369754
ANO3	5394308459	102.388	2.84199e+17	0.0135031
TRPC2	1584.44	1.94964	1.28764e+06	0.0311414
ZNF549	167161000000	386.238	7.23457e+19	0.0108641
RP11-414H17.5	295.844	1.88552	46418.9	0.0273958
CTB-176F20.3	4.87296e+06	60.5963	391868000000	0.00753665
MED27	4.65173	1.46772	14.743	0.0090034
PRPS1L1	335.541	1.96481	57302.2	0.0265899
RP4-621B10.8	3.71244	1.0239	13.4605	0.0459439
MTRF1L	3.37475	1.01302	11.2425	0.0475868
NEUROG2	8.66756e+06	135.739	553464000000	0.00465681
AL109706	46.2038	1.63249	1307.69	0.02462
AKAP8L	4.40375	1.54173	12.5787	0.00563343
OR7E2P	1043110496	343.904	3163910000000000	0.00639286
INSRR	1011967895	50109	20437000000000	4.14e-05
RP11-496I2.2	298.325	1.02361	86944.6	0.0490652
NUDT7	568298	12.9542	24931041448	0.0151141
RP11-255C15.3	21.6178	1.39535	334.917	0.0279322
SYT12	2.92663	1.13354	7.55607	0.0264878
LOC101927770	16.8909	2.74859	103.799	0.00227779
SNRNP40	1.57361	1.04871	2.36123	0.0285497
GK3P	1.62177	1.01484	2.59168	0.0432238
SEMG2	37.8174	1.2672	1128.6	0.0360257
ANKRD34C	30981500000000	3962.19	2.42e+23	0.00752298
HTR7P1	202863	75.5565	544667658	0.00241673
LINC00939	5.63424e+07	7.02844	451660000000000	0.0277801
SLC2A14	1.35413	1.10349	1.6617	0.00369686
GRM8	1.14867e+06	1.28101	1030000000000	0.0460018
GPR144	3.1419	1.24197	7.94832	0.0156246
XRCC3	2.94739	1.02179	8.50188	0.0455172
RP11-548H18.2	1.57057	1.00161	2.46273	0.049187
CYP2A7P1	68.0777	3.06392	1512.63	0.00763793
RP11-278J20.2	6.07288	1.20883	30.5088	0.0285068
OR2B2	159645000000000	12.368	2.06e+27	0.0337326
CNN3P1	262140	6.87828	9990518272	0.0204345
HMGB3P19	1509.26	2.39568	950823	0.0260395
LOC102725136	8195.1	17.5512	3.8265e+06	0.00405785
LOC101927086	3.63e+27	2.9387	4.49e+54	0.0461703
ATXN3L	2182970000000	1.11031e+06	4.29193e+18	0.000121715
GS1-600G8.3	1007870000000	8.02876	1.27e+23	0.0340298
TBC1D22B	5.11829	1.14645	22.8505	0.0324356
SOX5P	24.5448	1.1789	511.024	0.0388081
UBE2V2P3	7.12413	1.2538	40.4796	0.0267513
FZD8	9.83968	1.93244	50.1021	0.00590059
MAGEC3	6748780000000	1.38269e+06	3.29401e+19	0.000170314
GTPBP10	119.127	1.37491	10321.6	0.0357444
LOC1720	639988	570.857	7.17491e+08	0.000190308
LOC101929148	450644000000000	1.15153	1.76e+29	0.0490457
RP11-286E11.2	144.729	3.18105	6584.76	0.0106471
VENTXP1	353380	67.8589	1840254061	0.00343505
CYLC1	55501.8	9.14748	3.36754e+08	0.0139709
FLJ23519	1.11934e+06	121.02	10353067322	0.00279648
MIR622	161103	12.4019	2092743939	0.0131027
HSD3BP1	246019	1.36486	44345315683	0.0443952
SPN	547.655	10.1772	29470.4	0.00192899
AC004941.5	2.50705	1.17435	5.35216	0.0175345
LOC101928457	4.30335	1.01827	18.1866	0.0471908
HMGB1P12	10.265	2.60769	40.4073	0.000865666
RPS29P28	20.0362	1.84702	217.35	0.013724
PPIAL4B	24.648	1.36219	445.99	0.0300689
RP1-181J22.1	948400000000	4797.12	1.88e+20	0.00466048
ZNF259P1	1.77387	1.08784	2.89254	0.021593
MAST1	3277178988	1.47117	7.30022e+18	0.04603
ADAM3B	5.87058	1.06778	32.2761	0.0418129
RP1-28C20.1	45.0963	3.54633	573.457	0.00332812
HLA-DRB6	1.39e+22	6971.42	2.76e+40	0.0177103
OR2J3	211117000000000	1253.17	3.56e+25	0.0123904
RP6-149D17.1	52.6525	1.87617	1477.63	0.0198158
KRT8P17	15.8085	1.65446	151.051	0.0165224
RP5-1119A7.11	45608.8	47.2971	4.39808e+07	0.00221369
RP1-272E8.1	3.39873e+06	174.213	66306290981	0.00284707
CRX	179083000000	1.41419	2.27e+22	0.0469741
SKA1	1.47653	1.01346	2.15119	0.0423985
ZNF234	9.48899	1.70755	52.7311	0.0101282
MAGOH2	2.77849	1.15821	6.66544	0.0220822
MIR3917	2.91049	1.24835	6.78575	0.0133774
TMSB10	4.05727	1.60417	10.2616	0.00309406
COPG1	1.7683	1.15548	2.70613	0.00864893
GALNT2	1.62523	1.12515	2.34759	0.00964175
SSR3	1.64915	1.04796	2.59522	0.0305815
MAPKAP1	2.60716	1.4191	4.78986	0.00201605
SUPT16H	2.03077	1.15519	3.57003	0.0138491
PMEPA1	1.497	1.16119	1.92993	0.00185151
ARFGAP1	2.09219	1.15918	3.77617	0.0142757
C19orf53	2.62801	1.35936	5.08066	0.00406887
MRPS2	1.9064	1.14067	3.18616	0.0138082
FKBP3	2.41022	1.3199	4.40121	0.00419159
ECI2	3.00055	1.78009	5.05778	3.71e-05
GIT1	1.91562	1.00835	3.63923	0.0471048
WDR41	1.78861	1.11169	2.87771	0.0165595
BFAR	2.42933	1.39551	4.22901	0.00169964
TEX2	2.35125	1.07383	5.14827	0.0325077
TMEM2	1.69383	1.21374	2.3638	0.00194083
TIMM23	2.11701	1.06693	4.20056	0.0319304
SENP2	1.38444	1.03724	1.84784	0.0272307
RBM22	2.43898	1.0504	5.66317	0.0380451
SLC25A37	1.87541	1.31821	2.66813	0.000472477
INF2	2.09658	1.10852	3.9653	0.0227964
SLC52A2	2.09749	1.23758	3.5549	0.00592645
GSDMD	2.51212	1.37748	4.5814	0.00265951
NDUFA8	2.39616	1.25451	4.57673	0.00812739
C8orf33	2.19074	1.27027	3.7782	0.00479825
NANS	1.4728	1.01495	2.13718	0.0415436
ATG101	2.31566	1.23265	4.35021	0.00905049
C12orf10	2.28177	1.0929	4.7639	0.0280573
PNMA1	2.31062	1.46329	3.64862	0.000326583
TSKU	1.5621	1.07889	2.26174	0.0181724
MUL1	1.8534	1.02192	3.36139	0.0422193
NCS1	1.60311	1.15474	2.22557	0.00480982
PDP1	1.72859	1.1226	2.66171	0.0129525
C11orf24	1.49366	1.05928	2.10618	0.0221129
CAMK2N1	1.34419	1.08481	1.66558	0.00684622
CDK5RAP1	2.37496	1.16223	4.85313	0.0176785
TIMM9	2.02516	1.12278	3.65279	0.0190392
BEX1	1.45154	1.09029	1.93247	0.0107107
MRPL22	2.38204	1.33869	4.23856	0.00315682
TNFRSF12A	1.51345	1.15617	1.98113	0.00255957
MED9	5.4084	1.54956	18.8768	0.00812814
SFXN1	1.85339	1.12095	3.06441	0.0161725
CDCA4	1.67343	1.09225	2.56386	0.0180142
SIL1	1.76149	1.00755	3.07958	0.0469925
H2AFY2	1.80639	1.04769	3.11453	0.0333722
YARS2	4.47895	2.24355	8.94162	2.13e-05
ENY2	2.82319	1.58385	5.0323	0.000432694
SLC35C1	1.48689	1.02577	2.1553	0.0362348
EIF2B3	1.79311	1.04108	3.08838	0.035284
FAHD2A	1.52417	1.06781	2.17557	0.0202697
IMPAD1	1.59108	1.06675	2.37313	0.0228008
RANGRF	1.73986	1.02165	2.96296	0.0414692
CD320	1.62402	1.07838	2.44573	0.0202759
FHOD1	1.57131	1.04004	2.37395	0.031839
HCFC1R1	1.65619	1.11387	2.46255	0.0126742
C9orf114	2.04951	1.04529	4.01849	0.0367157
AURKAIP1	2.54379	1.0033	6.44957	0.0491941
MRGBP	2.86835	1.77646	4.63135	1.63e-05
MAN1B1	2.39929	1.37511	4.18627	0.00205928
PLEK2	1.33737	1.07493	1.66387	0.00909981
LARP6	1.51237	1.18467	1.93071	0.00090005
NCAPG	1.55974	1.07281	2.26768	0.0199105
MECR	2.03229	1.05775	3.90468	0.0332969
NES	1.24304	1.03819	1.48832	0.0178931
EXOSC4	1.92469	1.1614	3.18961	0.0110684
APIP	1.56756	1.03002	2.38563	0.0359031
TTC27	1.95882	1.10419	3.47491	0.0215135
PDGFC	1.48597	1.09912	2.00899	0.0100475
C1orf27	2.23931	1.06689	4.70011	0.0330779
CNIH4	2.30549	1.14403	4.64608	0.0194743
NAA40	1.90068	1.20928	2.98737	0.0053754
KIF20A	1.37827	1.00273	1.89445	0.0480672
REXO4	3.28441	1.37647	7.83697	0.00736051
ATAD2	1.39332	1.03418	1.87716	0.0291844
SMYD3	1.51998	1.10056	2.09922	0.0110335
GPN2	2.43472	1.51699	3.90766	0.000227488
SPCS3	1.45192	1.01325	2.08051	0.0421847
EGFL7	1.4676	1.06693	2.01874	0.0183646
RPL26L1	2.54341	1.29087	5.01129	0.00697927
THOC6	1.86054	1.21887	2.84	0.00401266
RNF25	2.47293	1.04567	5.84833	0.0392417
MRPL2	1.55934	1.01078	2.40562	0.0445973
TMEM177	1.56094	1.08847	2.23848	0.015484
C11orf1	30.7983	1.15281	822.806	0.0408746
PYCRL	1.60124	1.03159	2.48546	0.0358508
PCSK1N	2.44776	1.64529	3.64163	1e-05
C19orf60	3.91369	1.05372	14.5361	0.0415374
PNKP	1.67301	1.01926	2.74608	0.0418092
PAM16	1.71597	1.02794	2.86452	0.038889
COL5A3	1.26785	1.01297	1.58688	0.0382206
TFPT	2.70789	1.4619	5.01585	0.00153834
CCDC85C	4.84903	1.40575	16.7263	0.0124523
ZNHIT2	1.71901	1.06725	2.76881	0.0259086
WDYHV1	2.26679	1.33048	3.862	0.00260976
CTPS2	1.68264	1.01708	2.78373	0.042775
RCN3	1.28392	1.05083	1.56871	0.0144831
DACT1	1.15569	1.00699	1.32634	0.0394831
LIPG	1.19662	1.00446	1.42554	0.044457
FBXL6	1.43136	1.00151	2.04571	0.0490406
SCG3	4185.76	1.90495	9.19743e+06	0.0336609
TWSG1	1.63385	1.11839	2.38687	0.0111318
SRR	3.18533	2.00289	5.06586	9.87e-07
SH3TC1	1.39392	1.03882	1.87041	0.026839
SPHK1	1.33704	1.03138	1.7333	0.0282894
TIPIN	1.58149	1.08263	2.31021	0.0177597
GALNT14	1.47127	1.03216	2.09717	0.0327605
PDCD5	2.12662	1.16902	3.86864	0.0134549
OGDHL	3.36587	1.70438	6.64701	0.000472765
TRMT12	2.07742	1.28545	3.35734	0.0028334
B3GNT2	1.54831	1.04117	2.30246	0.0308321
VANGL1	1.83967	1.27345	2.65766	0.00116251
CDC37L1	1.54571	1.00332	2.38131	0.0482711
MTERF3	1.93357	1.09365	3.41855	0.0233369
SERTAD3	1.72299	1.15206	2.57685	0.00806777
FKBP14	1.58915	1.11392	2.2671	0.0106156
CUEDC1	1.42788	1.00081	2.03719	0.0494812
CENPO	3.3159	1.01377	10.8458	0.0474134
NXN	1.61214	1.00858	2.57689	0.0459714
DCLRE1B	2.0058	1.25555	3.20434	0.0035901
CLCF1	1.51535	1.10335	2.08118	0.0102428
NEIL3	1.35257	1.00603	1.81848	0.045522
FJX1	1.31838	1.00893	1.72273	0.0428591
C14orf169	3.80497	1.71416	8.44601	0.0010212
GEMIN6	2.05124	1.17425	3.58319	0.0115905
NME7	1.71161	1.19439	2.4528	0.00341567
NRIP3	1.40748	1.12119	1.76687	0.00322062
DIRAS2	3.90489	1.31552	11.591	0.0141285
TTPAL	1.95217	1.39937	2.72334	8.21e-05
CHST11	1.52451	1.163	1.99839	0.00226256
PEX5L	353868000000	8.48519	1.48e+22	0.0330604
LRP1B	15.7349	1.01196	244.663	0.0490159
DPPA4	1.47414e+06	472.95	4594773697	0.000539127
SUGCT	1.28196	1.03289	1.5911	0.0242229
SPSB1	1.47548	1.02348	2.1271	0.0371294
BBS7	1.51971	1.05589	2.18729	0.0242808
FN3K	8.42e+29	2.43585e+08	2.91e+51	0.00646672
MRPS28	1.74237	1.0342	2.93544	0.036949
DNAJC17	3.04187	1.31068	7.0597	0.00960384
CALY	6637.87	8.26577	5.33058e+06	0.00991164
GPR85	99.8422	2.13635	4666.12	0.0189273
POPDC3	1.17253	1.01285	1.35738	0.0330931
AKIP1	1.69579	1.07336	2.67917	0.0236141
ARSJ	1.27766	1.0157	1.60718	0.0363442
SIGLEC5	7.27696	1.46786	36.0757	0.0151049
AUNIP	1.4804	1.06139	2.06482	0.020836
XAGE1B	3.09043	1.41436	6.75273	0.00466565
ANTXR1	1.36056	1.03451	1.78937	0.0276158
RTDR1	7.59e+21	2015.43	2.86e+40	0.0209652
MAP9	1.36923	1.04095	1.80105	0.024645
LGALS14	133.889	5.91632	3029.96	0.0020912
NUBPL	1.68176	1.09435	2.58448	0.0177287
CCDC68	1.64501	1.22622	2.20681	0.000898747
CDHR2	88800.3	17.98	4.3857e+08	0.00864458
MBD5	1.56473	1.04729	2.33783	0.0288504
AP4E1	8.99e+39	46361600000000	1.74e+66	0.00289292
OXCT2	6.13554	2.1338	17.6422	0.000761587
ZBBX	86681124222	26.1201	2.88e+20	0.0243438
HHIPL2	1.76967	1.06344	2.94491	0.0280426
MTMR10	9.29506e+16	2.13023e+07	4.06e+26	0.000560638
TUBAL3	1.93462	1.25987	2.97073	0.00256446
GPR88	672607000000000	7451.4	6.07e+25	0.00798473
LOC101927965	2.19418	1.21044	3.9774	0.0096182
RGS17	1.72721	1.12439	2.65323	0.012586
LRRTM4	65.9948	1.12733	3863.38	0.043624
DNASE2B	3.79188	1.7039	8.4385	0.00109201
ARHGAP28	58.9599	3.64449	953.842	0.00409799
SLC30A10	34540500000000	11.7791	1.01e+26	0.0333078
C19orf80	1072870000000000	1.12407	1.02e+30	0.0492282
SLC13A1	18.9282	1.07636	332.862	0.044403
C21orf62	4012.14	5.27435	3.052e+06	0.0142371
SLC17A6	2440610000000000	21395.3	2.78e+26	0.00638078
TRPC5	530.094	8.5053	33038.2	0.00292717
IGF2-AS	310.62	3.03966	31742	0.015061
RNLS	2.66489	1.03168	6.88359	0.0429316
SYTL2	2.27178	1.14271	4.51644	0.0192594
TM4SF20	21.1489	1.34962	331.41	0.0297416
CSNK1G1	2.98402	1.15113	7.73533	0.024476
MCM10	1.30883	1.0355	1.65431	0.0243343
DNMT3B	1.30086	1.02714	1.64752	0.0291032
RAVER2	3573152037	64928	196640000000000	7.83e-05
MRTO4	1.75008	1.04053	2.94348	0.0348808
LINC00216	53624.7	24.8542	1.15699e+08	0.00543105
ANP32A-IT1	1.72963	1.04215	2.87064	0.0340339
BC069739	9.46056	1.01396	88.2702	0.0485949
EDDM3B	11260.4	6.72646	1.88504e+07	0.0137689
PPP4R2	9.09073	2.88649	28.6304	0.000162593
BPESC1	61139.1	35.2507	106040331	0.00377793
SNORA5B	1.43965	1.03256	2.00724	0.0316397
TRPC4	1561.93	4.46578	546291	0.0138663
LOC100996325	100.729	1.79419	5655.14	0.0248063
METTL5	2.69822	1.23432	5.89829	0.0128625
MORC1	3423.01	13.7493	852186	0.00383961
BC069756	9133190863	42559.2	1959980000000000	0.000250614
LOC57399	22.0059	1.19997	403.557	0.0372704
GPR157	1.80034	1.13594	2.85332	0.0123335
TRIM46	680.14	3.84591	120281	0.0135076
RUNX1-IT1	1.22156	1.00064	1.49126	0.0492685
WDR96	123.204	2.76468	5490.38	0.0129588
SMIM2	1.09e+22	9.98649	1.2e+43	0.0400661
CDK5RAP2	1.76659	1.13734	2.74398	0.0113166
ZNF696	3.78421	1.88218	7.60831	0.000187872
KRTAP9-9	538159	10.9905	26351487324	0.0166196
SHARPIN	2.20708	1.07845	4.51688	0.0302613
KRTAP1-3	842999015	168.873	4208170000000000	0.0090076
ANGPTL4	1.34952	1.07934	1.68734	0.00854329
SLC25A32	1.96103	1.14285	3.36498	0.0145
APH1B	1.68206	1.09919	2.57401	0.0165905
CHST8	85.5748	3.75615	1949.61	0.0052754
KCNQ4	53.9811	1.21665	2395.07	0.0392738
UTP14A	2.97259	1.04662	8.44272	0.0408041
PKD2L2	15.3402	1.80176	130.605	0.0124626
GDF2	9.63127	1.27906	72.5232	0.0278848
TRIM49	17.317	1.45995	205.405	0.0238319
MROH9	52.1391	1.92707	1410.68	0.0187821
TRMT61B	2.0068	1.08236	3.72082	0.0270221
HMGN5	89.3366	2.47715	3221.87	0.0140552
MAGED4	1.36307	1.09836	1.69157	0.00492952
IL21	1.39925e+06	1.58452	1235630000000	0.0427795
VWA7	45565.4	1.63183	1272321882	0.0400029
FRS2	1.7523	1.03292	2.97271	0.0375184
FGF14	20357400000000	1.34573e+06	3.08e+20	0.000280064
GPR52	1.37e+23	1.17667e+07	1.59e+39	0.00476342
PCDHB6	165.545	1.65788	16530.3	0.0296159
OR10C1	1.75936e+18	15.9812	1.94e+35	0.0358707
VPREB1	7.3378	1.1087	48.5644	0.038736
MCHR1	1.39e+40	24877.1	7.72e+75	0.0277369
GDNF	19454200000000	9076.15	4.17e+22	0.00524958
FGF16	27202.2	3.91455	1.89029e+08	0.0236775
MIR600	20.818	2.89381	149.764	0.0025665
YIPF5	1.7455	1.10444	2.75866	0.0170624
SLIRP	2.02588	1.09204	3.7583	0.025142
HYI	1.74624	1.10712	2.75431	0.0165019
GSC2	345944000000	2.70401	4.43e+22	0.0417306
GPR32	1.54257e+16	2.20423	1.08e+32	0.0452392
BHLHE41	1.22071	1.00522	1.48241	0.044172
SOAT1	1.82879	1.24754	2.68085	0.00197908
MIR6824	2.06866	1.12888	3.79079	0.0186607
FAM64A	1.43408	1.08203	1.90067	0.0121243
ASB6	2.27286	1.33188	3.87865	0.00260411
CORO1C	1.64584	1.0151	2.66851	0.0433059
DONSON	2.2264	1.34726	3.67921	0.00179015
GNA12	1.69998	1.09256	2.64511	0.0186524
CLPB	1.44592	1.0432	2.00411	0.0268373
LOC100129361	2.18112	1.18384	4.0185	0.0123752
GLRX5	2.34086	1.26398	4.33519	0.00682945
FAM110B	1.98265	1.10893	3.54476	0.0209584
MRPL52	3.56484	1.80273	7.04938	0.000258214
AMIGO2	1.2764	1.04155	1.56419	0.0186515
MYEF2	1112066073	1.05573	1.17141e+18	0.0494049
TBC1D2	1.70066	1.09896	2.6318	0.0171474
RP11-769O8.3	1.53461	1.02936	2.28786	0.0355557
B4GALT7	2.04069	1.1784	3.53395	0.0109003
NT5C1B-RDH14	2.65897	1.08392	6.5227	0.0326811
CERS2	2.12294	1.14916	3.92187	0.0162189
MRPL17	2.03249	1.12622	3.66803	0.0185433
SH3BP4	1.47686	1.00995	2.15963	0.0443239
ZNF480	22.3196	2.15433	231.239	0.00923169
LAMA1	2.65908	1.01968	6.93425	0.0455204
XPR1	1.6884	1.13704	2.50712	0.00941378
DHX33	2.19952	1.14027	4.24276	0.0186949
LOC100379224	21.723	3.08369	153.028	0.00199791
SURF4	3.35855	1.67095	6.75056	0.000670604
TMEM9	2.31451	1.11598	4.80023	0.0241459
MAF1	1.94993	1.04157	3.65049	0.0368636
TMEM245	1.62148	1.02851	2.55631	0.0374336
XPO5	1.56723	1.02891	2.38718	0.0363739
STARD3NL	1.94115	1.28728	2.92717	0.00155111
TRUB2	3.1714	1.71178	5.8756	0.000243974
FUCA2	2.1779	1.16221	4.08122	0.015137
MRPS23	2.8807	1.46919	5.64827	0.00207119
NEK6	1.94171	1.32132	2.85339	0.0007284
MTFP1	1.81245	1.24256	2.64372	0.00201858
JKAMP	1.78586	1.15439	2.76275	0.00919035
SCO1	1.9103	1.0532	3.46491	0.0331232
TATDN1	2.11776	1.3764	3.25842	0.000642176
MAD2L2	2.1799	1.39315	3.41097	0.00064619
MIR6836	1.48864	1.03	2.15152	0.0342384
TRMT10C	1.84545	1.02143	3.33422	0.0423325
TCF19	1.46919	1.04487	2.06582	0.0269391
SMIM3	1.65417	1.19802	2.284	0.00223163
NAT14	1.64926	1.17483	2.31527	0.0038403
WDR24	4.61306	1.94812	10.9235	0.000508563
WDR5	1.90999	1.20784	3.02033	0.00564741
DDX20	2.0746	1.09511	3.93019	0.0251779
SPATC1L	1.83229	1.31373	2.55554	0.000360418
NTMT1	2.43721	1.5166	3.91666	0.00023265
C9orf37	2.70629	1.07484	6.81406	0.0345884
TSHZ3	1.32493	1.0533	1.6666	0.0162367
ISY1	2.40291	1.13522	5.0862	0.0219368
C12orf65	2.46847	1.50192	4.05704	0.000364589
MRPL47	1.66108	1.1213	2.4607	0.0113742
GNB4	1.62549	1.09123	2.4213	0.0168765
C1QTNF6	1.29651	1.01516	1.65585	0.0374811
ROPN1L	2.24397e+17	238.663	2.11e+32	0.0231342
IFI27L2	1.97113	1.21232	3.20489	0.00621324
HEMGN	25.8182	2.4722	269.629	0.00660465
ZNF256	1.73392	1.12621	2.66958	0.0124271
C2orf88	3.20073	1.01208	10.1224	0.0476578
KIRREL2	8.85564	1.2986	60.3899	0.0259659
GSG2	3.06206	1.18856	7.88873	0.0204644
TINAG	917.982	16.7872	50198.5	0.00083327
KATNAL1	1.88772	1.19559	2.98054	0.00639996
CNTNAP3	1.51346	1.18582	1.93161	0.000870826
LIMS3	1.66586	1.03677	2.67666	0.0349266
LGALS12	14.9301	1.16873	190.726	0.0375323
SPATA9	5.37127e+06	7.45039	3872360000000	0.0243361
MTPN	1.88375	1.12894	3.14323	0.0153402
KIF2B	2976023097	7.33937	1.20674e+18	0.0310004
PCDHB9	3.01785	1.00052	9.10272	0.0498924
DNAL1	3.10065	1.9649	4.89288	1.16e-06
RETNLB	13072439025	238.516	7.16466e+17	0.0104041
FSD1L	10.8049	3.43728	33.9647	4.64e-05
TTLL2	26958.9	18.4851	3.93171e+07	0.00605594
HSFY1	1766.1	2.52555	1.23502e+06	0.0252742
RP1	6.64469	2.126	20.7676	0.00112522
IFNK	1.32705	1.07825	1.63326	0.00755933
SRA1	2.24776	1.33116	3.7955	0.00244422
FLJ38668	10947.3	50.3245	2.38143e+06	0.000706958
TTTY8	70383257903	45.0291	1.1e+20	0.0207527
SPZ1	9.36868e+06	5.27652	16634500000000	0.0287782
DLL1	1.3323	1.01237	1.75335	0.0405908
IL36B	571.59	1.12969	289209	0.0456789
GALP	35883.2	13.7684	9.35186e+07	0.0089644
LOC100129449	776209000000	236.338	2.55e+21	0.0143331
KRTAP4-12	1.36972e+07	19.7781	9485920000000	0.0166229
FSCB	2.44301e+06	114.392	52174132270	0.0038305
MOP-1	99.9447	5.23181	1909.27	0.0022176
WDR83	4.86095	1.3615	17.355	0.014883
MIR3934	1.70065	1.00137	2.88823	0.0494088
SEC22C	2.29052	1.60113	3.27674	5.72e-06
C7orf50	1.58194	1.0451	2.39455	0.0301197
TXNDC17	1.66753	1.02101	2.72342	0.041047
GPR61	1.08e+41	8.36912e+06	1.38e+75	0.018386
PCDHGC5	1.38397e+19	1.69669	1.13e+38	0.0472826
KCNK4	1.87e+30	91.8645	3.81e+58	0.0360927
LRRC8A	1.87362	1.16303	3.01834	0.00985837
TTYH3	1.39818	1.01186	1.93199	0.0422128
CYSTM1	1.63034	1.09516	2.42706	0.0160522
WDR34	1.69997	1.03134	2.80207	0.0374347
MIR4647	1.657	1.13546	2.4181	0.00882576
CDCA5	1.38815	1.02635	1.8775	0.0332735
UBTD2	2.26015	1.36868	3.73227	0.00144094
ATAD1	3.12507	1.13303	8.61943	0.027719
CERS5	2.25594	1.11208	4.57635	0.0241762
LEMD2	2.02886	1.01472	4.05656	0.0453607
SUMF2	1.78975	1.02303	3.13112	0.0413763
PHF13	2.32283	1.1114	4.85473	0.0250401
GOPC	1.97201	1.03012	3.7751	0.0404095
BOD1	2.32484	1.3642	3.96193	0.00192326
SURF6	2.49622	1.34819	4.62183	0.00360807
SLC15A4	2.0633	1.03524	4.11226	0.039552
CDCA7L	1.62569	1.0765	2.45506	0.0208634
TMEM181	1.83589	1.00722	3.34635	0.0473181
SIN3A	1.9676	1.22718	3.15475	0.00495597
RTKN	1.53774	1.08918	2.17104	0.0144677
PPTC7	1.85036	1.04769	3.26798	0.0339639
CCDC97	2.13027	1.03466	4.38601	0.0401263
SLC39A10	1.49994	1.00225	2.24478	0.048737
KNSTRN	1.57095	1.09811	2.24739	0.0134279
OCIAD2	1.52143	1.08479	2.13382	0.0150339
ACBD6	2.73213	1.45148	5.14272	0.00184251
RBM27	4.37352	1.88409	10.1522	0.000594215
FBXO32	1.19016	1.01258	1.39889	0.0347218
FAM195B	1.66569	1.00963	2.74808	0.0457749
OAF	1.49137	1.06229	2.09375	0.0209404
PHF19	2.21644	1.23347	3.98275	0.00777458
TMEM141	1.72886	1.0372	2.88176	0.0357231
TP53I13	1.76168	1.05924	2.92995	0.0291311
CCDC43	2.34523	1.12434	4.89185	0.0230627
ALG2	2.43167	1.33156	4.44065	0.00382899
PAG1	1.58587	1.0968	2.293	0.0142413
ISY1-RAB43	2.4953	1.28932	4.82933	0.0066427
KTI12	2.17687	1.17243	4.04182	0.0137469
UHRF1	1.47308	1.07224	2.02376	0.0168314
SKA2	1.94901	1.14127	3.32843	0.01453
C8orf76	1.97079	1.00786	3.85372	0.0473834
TRAPPC5	2.08349	1.09859	3.95135	0.024581
WDR54	1.70335	1.19508	2.42778	0.00322346
APOPT1	2.03042	1.22954	3.35297	0.0056509
SAMD8	2.75735	1.06208	7.1586	0.0371886
ELMSAN1	2.04619	1.06364	3.9364	0.0319707
MOB1B	1.94123	1.06212	3.54798	0.0310974
ISCA2	2.28851	1.2204	4.29144	0.00985497
TOMM40L	1.79026	1.01295	3.16408	0.045044
RPUSD1	3.09466	1.08744	8.80685	0.0342554
TTC7B	1.3746	1.01707	1.8578	0.0384431
SNX30	2.13605	1.10946	4.11253	0.0231625
ZBTB2	2.97013	1.42952	6.17105	0.003526
HAUS8	1.92987	1.08394	3.43597	0.0254947
C10orf35	1.73405	1.09028	2.75794	0.0200701
TEAD2	1.3891	1.08589	1.77699	0.00890289
GGT7	3.81947	1.09049	13.3778	0.0361342
CCDC127	1.79403	1.20948	2.66111	0.00366784
IER5L	1.49459	1.03418	2.15998	0.0324473
ZNF618	1.58196	1.08668	2.30298	0.0166744
MUC12	7807.79	18.5192	3.29181e+06	0.0036553
SLFN11	1.46419	1.06699	2.00925	0.0181972
ZFP1	1.76937	1.05109	2.97848	0.0317535
CLMP	1.46736	1.15856	1.85846	0.00146874
FAM101B	1.50261	1.15403	1.95647	0.00249608
LCLAT1	1.92365	1.07114	3.45468	0.0285243
FAM177A1	1.99075	1.07573	3.68411	0.0283501
C11orf96	1.36396	1.09852	1.69354	0.0049404
SKA3	2.49111	1.20206	5.16248	0.0140894
DNAJC18	2.39823	1.37622	4.1792	0.00202242
RLTPR	3.22476	1.1773	8.83301	0.0227593
TCEAL3	1.50394	1.05197	2.1501	0.025235
BOLA3	1.72979	1.12296	2.66454	0.0129169
IKBIP	1.67992	1.20578	2.34049	0.0021697
MFSD3	1.69632	1.03763	2.77317	0.0350964
TMEM200B	1.43268	1.04868	1.95728	0.0239112
C21orf119	3.01194	1.26373	7.17858	0.0128401
ZMYND19	1.87401	1.1426	3.07361	0.0128448
SUSD2	1.27688	1.03235	1.57933	0.0242288
CMBL	1.24756	1.01288	1.53662	0.0374927
AAED1	1.62008	1.07534	2.44077	0.0210375
MB21D2	1.66114	1.10617	2.49452	0.0144298
TMEM201	2.04084	1.17635	3.54064	0.0111562
GPX8	1.41688	1.03867	1.93281	0.0278453
RIMS4	10.845	1.19084	98.7658	0.034436
SNHG18	1.35524	1.03956	1.76679	0.0246603
EVA1A	1.19476	1.0376	1.37573	0.0134004
ARHGAP39	1.91403	1.16804	3.13644	0.00998366
TOR2A	3.38919	1.40742	8.16148	0.00648585
FAM92A1	3.13633	1.79286	5.48653	6.17e-05
E2F7	1.37292	1.07842	1.74785	0.0100862
LOC100996732	1.58277	1.19817	2.09082	0.00122544
S1PR3	1.35025	1.09979	1.65775	0.0041228
ARL13B	1.88335	1.15174	3.0797	0.0116352
ERCC6L2	3.0894	1.05499	9.04694	0.0396278
ZNF853	14.296	1.27005	160.919	0.031279
DNLZ	2.13353	1.47319	3.08985	6.06e-05
RHPN1	4.69314	1.73801	12.6729	0.00228423
LOC100132891	1.29053	1.02094	1.63132	0.0329024
ADCK5	1.67501	1.02273	2.74329	0.0404354
RTN4R	1.89844	1.13036	3.18841	0.0153853
C14orf80	3.66153	1.7314	7.74334	0.000682587
DPP10	23004.1	31.0876	1.70225e+07	0.00288672
PEAR1	1.43324	1.01751	2.01882	0.0394692
AC083949.1	2.8834	1.10639	7.51454	0.0302475
KRBOX1	1.34502	1.03047	1.7556	0.0292005
TOX2	1.29433	1.0422	1.60747	0.0196025
RBPMS2	2.52785	1.07147	5.9638	0.0342101
COL22A1	1.22048	1.06895	1.39348	0.00322136
NAT8L	5.73924	2.33564	14.1027	0.00013937
NHS	1.48438	1.03048	2.13821	0.0339066
SPATA5	1.93623	1.15727	3.23952	0.0118632
LRRC3B	5.43686e+06	49.6466	595397000000	0.00880496
RP5-930J4.4	2.0414	1.096	3.80229	0.0245232
RP11-567I13.1	4.10238	1.2916	13.03	0.0166691
AGXT2	114.657	3.22743	4073.26	0.00923621
[truncated: 296 more rows]
