# Supplementary material for: Multi-omics comprehensive analyses of programmed cell death patterns to regulate the immune characteristics of head and neck squamous cell carcinoma
Source: Transl Oncol. 2024 Jan 18;41:101862. doi: 10.1016/j.tranon.2023.101862 (PMC10825548; doi:10.1016/j.tranon.2023.101862)
Supplement: Supplementary file 29 [file mmc29.xlsx]

## Sheet: Sheet1
blue	black	brown	green	grey	red	turquoise	yellow
UQCRHL	HES5	ESPN	HSPB7	FAM132A	PLA2G2D	TNFRSF18	TTLL10
CSMD2	CD164L2	PADI1	PADI2	TAS1R1	ZNF683	AJAP1	ANKRD65
BMP8A	TMEM125	KLHDC7A	MYOM3	PTCHD2	SMPDL3B	ERRFI1	CALML6
FAM183A	PDZK1IP1	CYP4B1	SLC30A2	C1orf167	C1orf228	RBP7	TTC34
KANK4	C1orf177	LDLRAD1	TRIM63	C1orf158	CYP4X1	DHRS3	RNF207
PDE4B	ANKRD35	CLCA4	SYNC	PRAMEF18	BEND5	PDPN	CTRC
CYR61	ANXA9	WNT2B	HPCAL4	PRAMEF5	KCNA2	SH2D5	SPATA21
COL24A1	BNIPL	BCL2L15	NEXN	CLCNKA	TDRD10	HTR1D	AKR7A3
ARHGAP29	THEM5	SPAG17	LRRC39	PADI6	FCRL4	TCEA3	FAM229A
LPPR4	S100A9	CGN	GPR88	ACTL8	FCRL1	E2F2	COL9A2
NTNG1	S100A8	SPRR3	SYPL2	RNF186	KCNJ10	TINAGL1	PTCH2
GSTM5	RAB25	MUC1	CASQ2	CATSPER4	FMO3	EPHA10	ECHDC2
TSPAN2	RHBG	PCP4L1	ATP1A2	LIN28A	FCAMR	FOXO6	MROH7
CADM3	PVRL4	NOS1AP	LMX1A	ZBTB8B	CR2	RIMKLA	AMY2B
ADAMTS4	SLC26A9	C1orf110	DUSP27	C1orf94	CR1L	HPDL	OVGP1
FCGR2A	ATP6V1C2	TEX35	ANGPTL1	TEKT2	MYCN	CYP4Z1	DCST2
FCGR3B	C2orf54	TEDDM1	B3GALT2	RP5.864K19.6	PKDCC	DMRTA2	DCST1
SELE	CSTA	ELF3	MYBPH	CYP4A11	OXER1	CDKN2C	HAPLN2
TNN	ATP10B	FAM84A	KISS1	CYP4A22	RUFY4	ZYG11A	TSTD1
RGS16	RAB44	C2orf71	ACTN2	DIO1	CYP27A1	FOXD3	TRIM17
ZNF281	AZGP1	CAPN14	LONRF2	C1orf168	MAATS1	LMO4	COLEC11
IL10	SLC13A4	SLC9A4	NEB	C1orf87	BFSP2	LRRC8C	KRTCAP3
CR1	ATG9B	EDAR	SLC38A11	UBE2U	CP	BCAR3	TMEM178A
CAMK1G	DEFB1	DAPL1	SCN7A	TNNI3K	PDE6B	F3	EPCAM
G0S2	HEY1	IGFBP2	KLHL41	ERICH3	TLR10	LPPR5	PLGLB1
TGFB2	LYPD2	CHL1	CHRNA1	MSH4	BEND4	C1orf194	LYG1
OPN3	LY6D	FAM3D	TTN	GIPC2	PARM1	KIAA1324	CCDC74A
NLRP3	BSPRY	STX19	CCDC141	C1orf146	TMEM150C	GSTM4	DFNB59
PXDN	CLIC3	GRAMD1C	PRKAG3	GSTM1	BANK1	GSTM2	ASIC4
ASAP2	RNF208	ILDR1	CHRND	EPS8L3	ENPP6	GSTM3	C2orf82
MATN3	CYSRT1	RP11.723O4.6	CHRNG	ALX3	KLKB1	NGF	PRSS45
EFEMP1	RNF224	P2RY1	KLHL30	SYCP1	ACSL6	SELENBP1	FBXW12
DYSF	CALML5	SPTSSB	GADL1	VTCN1	GABRP	KIRREL	AMT
ACTG2	CALML3	SOX2	STAC	PDZK1	UBD	IGSF9	MST1
DBI	KAZALD1	LIPH	SCN5A	HIST2H2BF	FAM184A	KLHDC9	CFAP44
TNFAIP6	MUC15	TPRG1	XIRP1	CELF3	ENPP3	PBX1	EFCAB12
FAP	TM7SF2	ATP13A5	LMOD3	RIIAD1	KIF25	NPL	CRYGS
FIGN	KCNK7	ATP13A4	IMPG2	SMCP	BLK	SHCBP1L	HGFAC
SCN3A	POU2F3	MUC20	IGSF11	S100A5	SLC18A1	LAMC2	DCAF4L1
COL3A1	KRT76	MUC4	HTR3E	C1orf189	ADAM28	COLGALT2	ZDHHC11B
COL5A2	MYO1H	C4orf19	ADIPOQ	CHRNB2	HTRA4	SYT2	ZDHHC11
INPP1	GLTP	LNX1	ADH1B	LENEP	IDO2	REN	LEAP2
STAT4	RASAL1	TMPRSS11A	RP11.766F14.2	RXFP4	C8orf4	MFSD4	SLC4A9
AOX1	DEGS2	TMPRSS11E	DDIT4L	VHLL	XKR4	IL20	SAPCD1
FN1	ASPG	SOWAHB	ETNPPL	C1orf61	RORB	IL24	CRIP3
X4.Mar	C15orf62	ADH1C	SYNPO2	BCAN	CRB2	LAMB3	RSPH4A
SCG2	RHOV	ADH7	MYOZ2	LRRC71	TTC16	USH2A	TRIM74
COL6A3	PLA2G4B	HPGD	SCRG1	KCNJ9	FAM163B	C1orf115	TRIM73
MKRN2OS	CKMT1B	SLC9A3	ASB5	ITLN1	DBH	SUSD4	CCDC146
ZNF385D	CKMT1A	PITX1	PDLIM3	ITLN2	FFAR4	CCDC185	SAP25
SUSD5	ACSBG1	TRIM31	C6	AL591806.1	PKD2L1	EPHX1	ACTL6B
DCLK3	RHCG	SFTA2	CMYA5	APOA2	TSPAN32	CAPN9	VGF
ITIH3	FBXL16	MUC22	THBS4	MAEL	RIC3	FAM150B	SSPO
PROK2	PRSS27	SLC44A4	MEF2C	ADCY10	SVIP	RHOB	ASIC3
VGLL3	CCDC64B	CRISP3	MYOT	FMO6P	MS4A1	POMC	FGF17
FILIP1L	GDPD3	GSTA2	CAMK2A	SERPINC1	RARRES3	KHK	GNRH1
FSTL1	CAPNS2	GSTA1	RBM24	AXDND1	DSCAML1	LTBP1	SNTG1
ALG1L	ODF4	GSTA3	CAP2	NPHS2	FXYD2	ARHGEF33	RHPN1
VEPH1	EVPLL	GSTA4	IP6K3	ZNF648	FXYD6	KCNG3	KIAA1875
PTX3	KCNJ18	VNN1	BVES	RGS8	AMICA1	BCL11A	FOXH1
NLGN1	FOXN1	IL20RA	HS3ST5	APOBEC4	CLEC4C	OTX1	GPT
MYL5	KRT9	IYD	PLN	PTGS2	AICDA	CYP26B1	CCDC180
NMU	OTOP3	AGR2	TXLNB	LHX9	KLRK1	TLX2	C9orf50
CXCL5	SMIM5	AGR3	CAMK2B	GOLT1A	KLRC2	M1AP	CEL
ANTXR2	MGAT5B	ABCA13	PDK4	CNTN2	BCL2L14	EVA1A	C9orf172
PRDM8	CRB3	CLDN4	FLNC	KLHDC8A	LRMP	ADRA2B	MAMDC4
FGF5	CAMSAP3	CYP3A5	TMEM178B	CTSE	WNT1	SLC9A2	C8G
MMRN1	ZNF812	POLR2J3	MYOM2	KCNH1	METTL7A	SLC5A7	LCN12
ANK2	FXYD3	FOXP2	PENK	CAPN8	C12orf79	IL1A	LCNL1
NDNF	NCCRP1	LRRC4	TRIM55	LEFTY1	C12orf74	IL1B	C9orf173
PCDH10	CNFN	KLRG2	PRUNE2	HIST3H2A	PLEKHG7	MYO7B	FGF8
EDNRA	TEX101	C8orf74	GADD45G	GNG4	SPIC	GPR39	SPRN
ADAMTS12	CADM4	LGI3	TMOD1	SNTG2	TESC	TMEM163	B4GALNT4
RXFP3	IZUMO1	DKK4	MURC	ALLC	SLAIN1	CACNB4	SIGIRR
IL7R	TTYH1	RDH10	MUSK	NTSR2	TSHR	RPRM	LRRC56
GDNF	EPS8L1	SAMD12	C10orf71	MSGN1	SCG3	ITGB6	AP006285.2
ANXA2R	PLA2G3	PSCA	CTNNA3	SLC30A3	CD19	TBR1	CCDC73
ADAMTS6		GDA	MYPN	DNAJC5G	TNFRSF13B	KLHL23	MYBPC3
VCAN		FOXE1	SYNPO2L	CAPN13	SKAP1	ITGA6	VWCE
PCSK1		C9orf152	ANKRD1	CDKL4	SSTR2	pk	FLRT1
CATSPER3		RNF183	SORBS1	ABCG5	PSMA8	SP9	GPHA2
SPOCK1		LCN2	SORCS1	ABCG8	BCL2	FAM117B	KRTAP5.8
PCDHA10		ABO	KCNC1	SIX3	FCER2	CXCR1	FAM186A
PCDHGA3		LRRC26	ANO5	TMEM247	CCL25	SERPINE2	CSAD
PCDHGA12		NEBL	SCGB1D2	NRXN1	HAMP	IRS1	RP11.793H13.10
PCDHGC3		MSMB	HRASLS5	AC008074.1	CD22	DNER	CCDC42B
SPRY4		SLC16A9	PLA2G16	PROKR1	SPIB	SLC16A14	RNFT2
JAKMIP2		CYP2C18	CABP4	EMX1	INSM1	NPPC	REC8
PDGFRB		RP11.400G3.5	NCAM1	LRRTM4	TMPRSS3	UGT1A8	TEX22
SGCD		CYP2C19	ZBTB16	DNAH6	ZNF280B	UGT1A7	GOLGA8A
ADAM19		CYP2C9	SCN2B	SH2D6	IGLL1	UGT1A6	ITPKA
ADRA1B		CYP2E1	DDN	FOXI3	VPREB3	UGT1A3	STRC
GABRB2		PPFIBP2	ITGA7	TEKT4	UPB1	MROH2A	NEIL1
FAM196B		ELF5	STAC3	GPAT2	CRYBA4	GAL3ST2	GOLGA6L9
HRH2		MS4A8	BEST3	LYG2	LGALS2	GRM7	WFIKKN1
FLT4		B3GNT6	MYF5	POU3F3	MGAT3	NUP210	RHBDL1
F13A1		HTR3A	STAB2	DPP10	MEI1	WNT7A	CCDC78
RNF182		TMPRSS4	TMEM233	SCTR	IL17REL	KCNH8	MSLNL
PI16		VSIG2	KLHL33	CFAP221	CNKSR2	TGFBR2	CCDC154
COL12A1		PLEKHG6	MYH6	AMER3	CXorf65	DLEC1	IGFALS
HTR1B		SCNN1A	CMA1	MAP3K19	ZMAT1	ZNF620	RAB26
HMGN3		MANSC1	AKAP6	LCT		CCR3	BRICD5
FHL5		GPRC5D	SPTB	LRP1B		CSPG5	SMIM22
LAMA4		GUCY2C	SLC8A3	LYPD6B		ZMYND10	NPIPA3
ROS1		AQP5	SERPINA5	SLC4A10		GPR62	SYT17
LAMA2		CCDC60	DIO3	SCN9A		CHDH	NPIPB6
TMEM200A		SOX21	ACTC1	LRP2		IL17RB	SULT1A1
CTGF		PAX9	CILP	FSIP2		SNTN	NPIPB11
AKAP12		FOXA1	ALPK3	MSTN		ROBO2	DOC2A
THBS2		TTC9	AGBL1	MPP4		EPHA6	PRSS36
AMZ1		TGM7	PLIN1	KIAA2012		DCBLD2	MT3
IL6		DUOX2	ARHGDIG	ADAM23		ZPLD1	CCDC79
HECW1		DUOXA2	RBFOX1	CRYGD		ZBED2	CES3
CDK14		GCNT3	GRIN2A	CRYGC		UPK1B	HSF4
SGCE		RGMA	ABCC12	CCDC108		ADCY5	ADAD2
RELN		HS3ST6	CBLN1	SAG		KLF15	SLC52A1
LAMB1		ZG16B	MT1A	AGXT		PODXL2	USP6
CALD1		TMC5	CDH15	AC104809.3		ALG1L2	PROCA1
DENND2A		CRYM	TUSC5	CPNE9		RAB6B	HSPB9
MGAM		SCNN1G	MYH1	CIDEC		SOX14	CNTD1
DLC1		SCNN1B	MYH3	SCN10A		NMNAT3	BZRAP1
SLC39A14		ERN2	MYOCD	MOBP		PXYLP1	RP11.552F3.12
LOXL2		CHP2	UNC45B	SLC6A20		C3orf58	TEN1.CDK3
EBF2		TBX6	CACNB1	TDGF1		AADAC	QRICH2
SCARA5		NDRG4	MAPT	PRSS50		ARHGEF26	TMC8
GPR124		CHST4	SGCA	CDHR4		ZBBX	RBFOX3
MSC		FA2H	SCN4A	CAMKV		SERPINI2	GCGR
PI15		BCO1	PPP1R27	GNAT1		WDR49	PCSK4
ZFHX4		DBNDD1	MYOM1	SEMA3B		SERPINI1	AMH
MMP16		DOC2B	HPN	DOCK3		GPR160	PRR22
COL14A1		GGT6	KCNA7	ERC2		NAALADL2	CAPS
HAS2		ALOX15	HRC	DNAH12		KCNMB3	SLC25A41
COL22A1		ALOX12	MYBPC2	FEZF2		ABCC5	PCP2
LY6H		CLDN7	LBP	FAM19A4		C3orf70	ZGLP1
MAMDC2		ALDH3A1	JPH2	HHLA2		FGF12	CCDC151
TMEM2		SLC13A2	CECR2	MYH15		HRASLS	CTB.55O6.8
NR4A3		SLC6A4	MYO18B	MORC1		CPLX1	ANKLE1
PALM2.AKAP2		RAPGEFL1	SEZ6L	DPPA4		SORCS2	ISYNA1
AKAP2		KRT24	ARHGAP36	TAGLN3		FAM184B	YJEFN3
HDHD3		KRT40	FHL1	HGD		KLB	SYNE4
PAPPA		HAP1		STXBP5L		NSUN7	ALKBH6
TLR4		PRR15L		ARGFX		APBB2	LGALS4
GPR144		HOXB1		CASR		PDCL2	CCER2
COL5A1		SLC9A3R1		MUC13		UGT2B28	SRRM5
FCN1		ST6GALNAC1		ROPN1B		UGT2A1	GIPR
LCN1		CHST9		ALDH1L1		CXCL8	HIF3A
TPRN		ZBTB7C		CCDC37		EREG	CCDC114
NOXA1		SERPINB12		UROC1		AREG	NTN5
MRC1		SERPINB13		C3orf22		ANXA3	NAPSA
ITGB1		SERPINB11		KIAA1257		BMP3	CLDND2
CXCL12		TJP3		TRH		PLAC8	TMC4
BICC1		PLIN5		AC055733.1		MAPK10	FAM71E2
C10orf107		FUT6		CPNE4		CCSER1	TMEM190
LOXL4		FUT3		EPHB1		ADH6	ZSCAN5D
ADAM12		MUC16		CLDN18		CXXC4	MYH7B
SCUBE2		EPHX3		GRK7		UGT8	FTCD
LYVE1		CYP4F3		PLSCR2		CLGN	AIFM3
SPON1		CYP4F12		ANKUB1		INPP4B	RSPH14
KIAA1549L		CYP2F1		PLCH1		TRIM2	DRICH1
C11orf96		CEACAM5		LRRC31		PDGFC	CRYBB3
NUDT8		CEACAM7		TMEM212		TLL1	RFPL3S
PGM2L1		CEACAM6		GHSR		VEGFC	CHADL
CHRDL2		CXCL17		HRG		TENM3	CYP2D6
CCDC89		CEACAM1		KNG1		ZFP42	MIOX
MMP8		FAM83E		RPL39L		DNAH5	GLOD5
PHLDB1		SPACA4		RTP1		TTC23L	CACNA1F
CD163		FUT2		GMNC		SPEF2	RHOXF1
SLC2A3		MYH14		ZDHHC19		FST	PNCK
MFAP5		LIM2		RNF212		MCIDAS	ARHGAP4
OLR1		SLC4A11		CFAP99		CCNO
PDE3A		EPB41L1		HMX1		ACTBL2
ABCC9		BCAS1		FGFBP2		OTP
SOX5		CDH26		GSX2		ANKRD34B
RASSF8		RBBP8NL		SPINK2		ZNF474
MSRB3		CLDN8		STATH		CSF2
IGF1		TMPRSS2		ODAM		SOWAHA
NUAK1		PRODH		FDCSP		FSTL4
SACS		ARSH		CSN3		TGFBI
MEDAG		ARSF		MUC7		GFRA3
STARD13		XK		CXCL3		EIF4EBP3
GPC6		SYTL5		CXCL2		PCDHGC5
FGF14				BTC		SH3TC2
COL4A1				PPEF2		AFAP1L1
COL4A2				HSD17B13		SOX30
ARHGEF40				ATOH1		TENM2
NID2				ADH1A		RANBP17
PTGER2				C4orf17		RP11.546B8.6
FERMT2				MTTP		FAM153C
SAMD4A				TACR3		CBY3
DACT1				ARHGEF38		BTNL9
LTBP2				LRIT3		GCNT2
EXOC3L4				NDST4		C6orf52
GREM1				NDST3		MYLIP
GPR176				FABP2		GPLD1
MAP1A				QRFPR		ALDH5A1
FBN1				UCP1		KIAA0319
FGF7				TTC29		ZSCAN16
AQP9				GRIA2		TNF
TPM1				FSTL5		TCP11
IGDCC4				GLRA3		SCUBE3
CORO2B				GPM6A		TULP1
RASGRF1				F11		C6orf223
MMP2				MTNR1A		TCTE1
GPR97				C5orf49		TFAP2B
CRISPLD2				X11.Mar		MRAP2
ZNF469				CDH12		NT5E
SHISA6				NPR3		SRSF12
VTN				RANBP3L		EPHA7
CCL11				AC008810.1		FAXC
STAC2				CDC20B		PRDM13
GSDMB				DDX4		DSE
AOC3				FKSG52		DCBLD1
GJC1				FAM159B		MYB
ITGB3				CARTPT		TNFAIP3
ABCA8				ANKDD1B		KIAA1244
CD300E				BHMT		GRID2IP
NOTUM				ACOT12		ICA1
TMEM200C				GPR98		VWDE
LAMA1				FAM81B		DGKB
CDH2				LIX1		HDAC9
FHOD3				SLCO4C1		FAM221A
ALPK2				CCNI2		DFNA5
LPPR3				NEUROG1		INHBA
IZUMO4				SLC25A48		GCK
PET100				TRPC7		SUN3
MCEMP1				PCDHA1		DDC
CD209				PCDHB1		EGFR
ZNF699				GPR151		FKBP6
COL5A3				SCGB3A2		FZD9
RDH8				PDE6A		CLDN3
CNN1				NMUR2		WBSCR27
EMR3				HAVCR1		WBSCR28
NDUFA13				FABP6		CCL26
TSHZ3				GABRA1		SEMA3C
AXL				FBLL1		PCLO
C5AR1				CPLX2		SEMA3A
LIN7B				FAM153B		CDK6
C19orf73				EIF4E1B		DLX6
ETFB				FAM153A		DLX5
HAS1				PROP1		STAG3
FPR1				C5orf60		SERPINE1
FPR2				LTC4S		SLC26A5
MYADM				TUBB2B		CAV1
FCAR				STMND1		FEZF1
TMEM238				PRL		TSPAN33
LRRN4				SCGN		STRIP2
NOL4L				HIST1H4B		AKR1B10
TGM2				HIST1H1C		PTN
MMP9				OR2B6		EPHB6
PTGIS				DPCR1		TRPV6
CDH4				XXbac.BPG32J3.20		C7orf34
ADAMTS1				LY6G6F		KEL
CBR3				XXbac.BPG32J3.19		NOBOX
LIF				LY6G6E		ATP6V0E2
OSM				LY6G6D		REPIN1
TIMP3				GRM4		GBX1
C1QTNF6				SPDEF		SHH
PDGFB				C6orf222		CSMD1
SCO2				SLC22A7		NPM2
SYCE3				TMEM151B		EPHX2
MXRA5				ANKRD66		TEX15
NHSL2				COL21A1		NRG1
RPS6KA6				COL9A1		SNAI2
KLHL4				SNAP91		RP1
NOX1				CGA		TTPA
NRK				GABRR1		KCNB2
CHRDL1				FUT9		SLC10A5
GRIA3				POU3F2		SNX31
GPC4				MCHR2		DMRT1
CDR1				FABP7		DMRT3
PRRG3				NKAIN2		SLC1A1
HAUS7				C6orf58		SH3GL2
				MOXD1		IFNA1
				TAAR1		ELAVL2
				ALDH8A1		MOB3B
				SLC35D3		IFNK
				ECT2L		C9orf24
				GRM1		CNTNAP3
				ADGB		ALDH1A1
				ULBP1		GKAP1
				CLDN20		NTRK2
				PNLDC1		WNK2
				PLG		RP11.569G13.3
				PACRG		GALNT12
				C6orf118		CTNNAL1
				PRR18		TNC
				RP11.514O12.4		X1.Dec
				FRMD1		ASTN2
				CYP2W1		C5
				OCM		RALGPS1
				RSPH10B		AK8
				NXPH1		OLFM1
				SCIN		MGC50722
				SOSTDC1		SAPCD2
				LRRC72		CACNA1B
				HOXA5		AKR1C2
				EVX1		AKR1C1
				PRR15		AKR1C3
				MYL7		AKR1C4
				NPC1L1		ACBD7
				VWC2		MYO3A
				ZPBP		GAD2
				ZNF716		RBP3
				TRIM50		OGDHL
				MLXIPL		DKK1
				VPS37D		ZNF365
				SRRM3		STOX1
				ERVW.1		PLAU
				HEPACAM2		DYDC2
				TFPI2		HTR7
				MUC3A		FGFBP3
				MUC17		CYP26C1
				MOGAT3		CYP26A1
				COL26A1		FRAT2
				NRCAM		CNNM1
				WNT16		NKX2.3
				LEP		INA
				SMKR1		COL17A1
				CHRM2		HMX2
				SVOPL		JAKMIP3
				TMEM213		DKK3
				CLEC2L		MICAL2
				TRPV5		MICALCL
				PIP		MDK
				CNPY1		SYT7
				XKR5		MYRF
				DEFA6		FADS2
				DEFA4		FADS3
				DEFA5		SCGB2A1
				USP17L3		ASRGL1
				FGF20		C11orf85
				PHYHIP		TIGD3
				PIWIL2		CNIH2
				NKX2.6		DNAJB13
				CHRNA2		KCNE3
				STAR		KLHL35
				ZMAT4		PRSS23
				NKX6.3		HEPHL1
				FAM150A		PANX1
				OPRK1		MMP10
				TCF24		MMP1
				SBSPON		MMP3
				HNF4G		COLCA2
				CNGB3		UBASH3B
				SLC26A7		CLMP
				ERICH5		FEZ1
				DPYS		DDX25
				COLEC10		ETS1
				TG		ADAMTS15
				CCDC166		GLB1L2
				DMRT2		CASC1
				INSL6		PTHLH
				RLN2		SYT10
				RLN1		SLC38A4
				FAM154A		AMIGO2
				DNAI1		ITGA5
				ENHO		GLS2
				FAM221B		TAC3
				IGFBPL1		MYO1A
				C9orf135		CYP27B1
				RASEF		PPM1H
				DIRAS2		TBC1D30
				ALDOB		HMGA2
				AMBP		NAV3
				MORN5		RASSF9
				OR1N1		NTS
				LHX2		DUSP6
				NR5A1		CHST11
				WDR38		RFX4
				PHYHD1		ASCL4
				FIBCD1		FOXN4
				C9orf171		FAM222A
				OBP2B		TRPV4
				LHX3		RAD9B
				FAM166A		TMEM116
				ENTPD8		KSR2
				TUBB8		CCDC64
				ADARB2		PXN
				UCN3		MORN3
				ITIH2		RASL11A
				MEIG1		SLITRK6
				C10orf113		OXGR1
				SPAG6		ZIC2
				ARMC3		EFNB2
				PTF1A		MCF2L
				BAMBI		GAS6
				OR13A1		LRRC16B
				DRGX		STXBP6
				SLC18A3		COCH
				ATOH7		TTC6
				TBATA		SYT16
				C10orf105		GPX2
				DYDC1		PLEK2
				SLC35G1		ACTN1
				TLL2		CCDC177
				SLIT1		ISM2
				WNT8B		NRXN3
				PAX2		FLRT2
				TLX1NB		PRIMA1
				TLX1		PPP4R4
				CALHM1		AK7
				SORCS3		AMN
				HABP2		OCA2
				BTBD16		SCG5
				C10orf120		THBS1
				C10orf90		DISP2
				NPS		GCHFR
				CFAP46		PPP1R14D
				PRAP1		LTK
				CALY		FRMD5
				SYCE1		GATM
				DRD4		MYEF2
				CEND1		SLC27A2
				MUC6		MYO5C
				MUC5AC		FAM81A
				BRSK2		SEMA7A
				KRTAP5.1		RPP25
				HBB		CSPG4
				CCKBR		ARNT2
				SYT9		CPEB1
				C11orf16		AP3B2
				INSC		WDR93
				USH1C		MESP1
				OTOG		FAM195A
				LDHC		SYNGR3
				DBX1		NPW
				GAS2		ABCA3
				LUZP2		PRSS21
				MPPED2		X12.Sep
				DCDC1		SEC14L5
				SLC1A2		ABCC6
				F2		HS3ST4
				C1QTNF4		SBK1
				TRIM49B		NUPR1
				FOLH1		IRX6
				TRIM48		SLC6A2
				OR5M11		MT2A
				P2RX3		PLEKHG4
				GLYATL2		KCTD19
				GLYATL1		PARD6A
				MS4A12		CDH13
				SCGB2A2		OSGIN1
				CHRM1		FOXC2
				SLC22A10		CPNE7
				SLC22A9		SPIRE2
				HRASLS2		SLC16A11
				SLC22A11		YBX2
				TSGA10IP		MFSD6L
				C11orf86		CENPV
				FGF19		NT5M
				FGF3		SLC47A1
				KRTAP5.10		NOS2
				KRTAP5.7		RHBDL3
				KRTAP5.9		LHX1
				TRIM49		ZPBP2
				GRIA4		KRTAP2.3
				C11orf53		KRT15
				C11orf88		KRT19
				APOA1		RND2
				FOXR1		ITGA3
				GRIK4		HLF
				HEPACAM		CSH2
				NTF3		MAP2K6
				APOBEC1		GRIN2C
				NANOG		GALR2
				FAM90A1		FOXJ1
				PRH1		FSCN2
				PRR4		FN3K
				PRH2		CLUL1
				PRB3		L3MBTL4
				PRB2		LAMA3
				GRIN2B		RNF165
				SMCO3		KATNAL2
				LMO3		TCEB3B
				C12orf40		LIPG
				DBX2		CCBE1
				OR10AD1		HMSD
				H1FNT		RTTN
				ANP32D		FBXO15
				AQP2		CYB5A
				CELA1		SALL3
				SLC4A8		FSTL3
				KRT81		ZFR2
				KRT85		NRTN
				KRT71		SLC25A23
				KRT74		PRR36
				KRT72		FBN3
				SP7		ANGPTL4
				DCD		SYCE2
				NXPH4		C19orf57
				NDUFA4L2		C19orf67
				C12orf56		TMEM221
				WIF1		PDE4C
				TSPAN8		KIAA1683
				TRHDE		NCAN
				KCNC2		ATP4A
				PTPRQ		NPHS1
				SLC6A15		SELV
				TSPAN19		TMEM145
				ALX1		PSG9
				CCER1		PNMAL2
				USP44		NPAS1
				AMDHD1		ZNF541
				SLC17A8		DBP
				SLC5A8		CA11
				SYCP3		CGB8
				PAH		SLC6A16
				ASCL1		CCDC155
				WSCD2		IL11
				DAO		SLC27A5
				HRK		BMP2
				PLA2G1B		FLRT3
				MSI1		NKX2.4
				HNF1A		ACSS1
				HCAR1		DUSP15
				P2RX2		MAP1LC3A
				TPTE2		EYA2
				RNF17		BMP7
				AMER2		PMEPA1
				RXFP2		APCDD1L
				STOML3		SYCP2
				FAM216B		RBM11
				LECT1		HUNK
				PCDH8		EVA1C
				OLFM4		KCNE2
				PRR20E		CLIC6
				LMO7DN		SIM2
				POU4F1		RIPPLY3
				SLITRK1		B3GALT5
				CLDN10		DSCAM
				HS6ST3		FAM3B
				ZIC5		UMODL1
				JPH4		CHCHD10
				DHRS2		TMEM211
				CPNE6		EMID1
				RPL10L		NEFH
				TBPL2		ELFN2
				OTX2		GALR3
				LRRC9		SLC16A8
				C14orf39		SYNGR1
				KCNH5		SHISA8
				PLEKHD1		TNFRSF13C
				VSX2		KIAA1644
				CHGA		SMC1B
				COX8C		RIBC2
				SLC25A47		ADM2
				RTL1		PRKX
				TDRD9		GPR143
				TMEM179		PIR
				GOLGA6L22		SCML2
				GABRA5		MAP7D2
				GABRG3		SRPX
				CHRM5		ZNF157
				NUTM1		MAGIX
				SLC12A1		SYP
				BCL2L10		WNK3
				WDR72		FAAH2
				C2CD4A		SLC16A2
				RP11.106M3.2		KIAA2022
				HCN4		ZNF711
				C15orf59		TAF7L
				CCDC33		TMSB15A
				CYP1A2		BEX2
				LMAN1L		COL4A6
				CRABP1		RP6.24A23.6
				ADAMTSL3		IRS4
				HBA2		LHFPL1
				PDIA2		APLN
				SOX8		GPC3
				SSTR5		CCDC160
				PTX4		AFF2
				NTN3		PNMA3
				ZSCAN10		L1CAM
				C16orf96
				TEKT5
				SHISA9
				GP2
				ACSM2B
				VWA3A
				SLC5A11
				AQP8
				GSG1L
				SULT1A2
				NPIPB9
				PYDC1
				ITGAD
				SLC5A2
				TOX3
				IRX5
				DRC7
				CA7
				DPEP3
				AC009022.1
				HYDIN
				TAT
				NPIPB15
				NECAB2
				PABPN1L
				TM4SF5
				AIPL1
				TEKT1
				AC104581.1
				CFAP52
				DNAH9
				SEZ6
				FNDC8
				SLC35G3
				SLFN13
				CCL15
				CCL3L3
				TBC1D3L
				C17orf98
				NEUROD2
				PPP1R1B
				LRRC3C
				CSF3
				KRT28
				KRT20
				KRTAP1.5
				KRTAP4.1
				KRTAP17.1
				KRT38
				KRT32
				KCNH4
				SOST
				SLC4A1
				GFAP
				RPRML
				HOXB3
				HOXB4
				HOXB8
				PRAC2
				HOXB13
				TTLL6
				CA10
				LPO
				CA4
				C17orf64
				TBX4
				KCNH6
				GH2
				KCNJ16
				CPSF4L
				DNAI2
				TMEM235
				NPTX1
				RP11.683L23.1
				DLGAP1
				ANKRD62
				AQP4
				NOL4
				CELF4
				CFAP53
				DCC
				RAX
				MC4R
				CDH7
				CBLN2
				FAM69C
				CNDP1
				RP11.795F19.5
				PRSS57
				PRTN3
				ONECUT3
				CTB.50L17.14
				CATSPERD
				C19orf45
				CTD.3214H19.4
				TGFBR3L
				CTXN1
				OR7D4
				ELAVL3
				BEST2
				OR7A5
				OR7C1
				CYP4F8
				CYP4F2
				NWD1
				ZNF682
				ZNF90
				RGS9BP
				FFAR1
				FFAR3
				PRODH2
				WDR87
				CTB.102L5.4
				LRFN1
				LGALS14
				CLC
				FCGBP
				CYP2A6
				CYP2A7
				CYP2A13
				LYPD4
				DMRTC2
				GRIK5
				PSG4
				PINLYP
				CEACAM16
				BHMG1
				RSPH6A
				IGFL4
				GNG8
				SLC8A2
				TPRX1
				CRX
				SULT2A1
				SYNGR4
				DKKL1
				GFY
				SIGLEC11
				IZUMO2
				C19orf81
				KLK15
				VSTM1
				KIR3DL3
				NLRP9
				GALP
				AC006116.20
				ZNF667
				C19orf18
				DEFB126
				TCF15
				RSPO4
				OXT
				SPEF1
				HAO1
				PAK7
				OTOR
				PCSK2
				PAX1
				CSTL1
				CST11
				CST5
				FAM182B
				DEFB118
				DEFB124
				XKR7
				EFCAB8
				GHRH
				PTPRT
				GDAP1L1
				MATN4
				EPPIN
				PCK1
				C20orf85
				NTSR1
				COL20A1
				KCNQ2
				LKAAEAR1
				MYT1
				CHODL
				OLIG1
				IGSF5
				PCP4
				TFF3
				RSPH1
				DNMT3L
				AIRE
				TSPEAR
				XKR3
				TMEM191B
				C22orf15
				RFPL1
				CABP7
				SEC14L3
				CACNG2
				RP1.37E16.12
				MPPED1
				PRR5.ARHGAP8
				MLC1
				KLHDC7B
				ASMT
				VCX3A
				FAM9C
				MAP3K15
				PTCHD1
				CXorf22
				HYPM
				MAOB
				EFHC2
				ERAS
				ITIH6
				PAGE2B
				FOXR2
				FAM155B
				SLC7A3
				GJB1
				NAP1L6
				POU3F4
				PCDH11X
				NXF3
				H2BFWT
				PIH1D3
				ZIC3
				SPANXC
				MAGEC3
				FMR1NB
				FATE1
				GABRQ
				PNMA6A
				PDZD4
				TSPY3
				RBMY1A1
